# Supplementary material for: Transcriptome Analysis of Shade-Induced Inhibition on Leaf Size in Relay Intercropped Soybean
Source: PLoS One. 2014 Jun 2;9(6):e98465. doi: 10.1371/journal.pone.0098465 (PMC4041726; doi:10.1371/journal.pone.0098465)
Supplement: Table S1 — Differentially transcribed genes (log2FC>1.0, p<0.01) in mature leaves between shade (SH) and full sunlight (FS) conditions. (XLS) [file pone.0098465.s007.xls]

## Sheet: differ_mature
Gene Name	log2FC(SH/FL)	p-value
Glyma17g14110	4.43971	0.000622165
Glyma03g38490	4.26073	0.0080627
Glyma04g05290	4.22284	0.00333109
Glyma09g36350	4.21362	0.00389018
Glyma02g05320	4.08349	0.000530724
Glyma03g03270	3.96163	2.77965e-05
Glyma03g05010	3.93769	0.00987803
Glyma12g11680	3.76002	7.77185e-05
Glyma01g35530	3.57988	0.00454733
Glyma15g07720	3.53812	0.00110008
Glyma11g27260	3.53667	0.00285109
Glyma16g32230	3.48071	0.00859735
Glyma20g25080	3.45718	0.00245866
Glyma18g10760	3.45598	0.000235028
Glyma08g20190	3.38727	0.00189728
Glyma03g35950	3.34729	0.00460651
Glyma13g09140	3.3465	0.00176796
Glyma03g04760	3.31428	0.00756905
Glyma13g02510	3.23779	0.0018882
Glyma01g04070	3.17142	0.000863967
Glyma19g06160	3.15132	0.000893382
Glyma03g32670	3.13208	0.00255209
Glyma06g45550	2.98326	0.000368774
Glyma13g29510	2.97234	0.00187207
Glyma07g31690	2.93696	0.00981707
Glyma02g25950	2.90748	0.0016386
Glyma04g07900	2.81472	6.1044e-05
Glyma10g10710	2.76174	0.00644107
Glyma04g39360	2.74081	0.00636001
Glyma03g36240	2.73863	0.000998555
Glyma05g08170	2.70562	0.000115869
Glyma10g36690	2.70009	0.000149509
Glyma02g38770	2.68473	0.00701868
Glyma14g11340	2.66771	0.00587981
Glyma10g38440	2.60459	0.0032048
Glyma13g06460	2.58998	0.00243076
Glyma10g36560	2.58276	0.00235912
Glyma06g45350	2.57441	0.00233135
Glyma09g26940	2.55698	0.00749872
Glyma14g07990	2.52107	0.00526887
Glyma02g00800	2.37372	0.00308444
Glyma02g01490	2.3583	0.00399308
Glyma08g28000	2.33349	0.00215339
Glyma04g00890	2.32063	0.00144875
Glyma13g42100	2.31693	2.58402e-05
Glyma13g43140	2.28973	0.000621882
Glyma18g12110	2.28046	0.000873906
Glyma10g42260	2.27992	0.000725016
Glyma20g11610	2.25608	0.000781645
Glyma08g21330	2.25373	0.00863669
Glyma12g17730	2.25114	0.0018799
Glyma13g44460	2.23398	0.000855027
Glyma18g10300	2.23001	0.00602297
Glyma19g44150	2.22551	0.00873707
Glyma17g02670	2.21989	0.00546939
Glyma05g21400	2.20221	0.00149218
Glyma20g38100	2.19515	0.00797
Glyma17g04110	2.17524	0.00376681
Glyma13g40830	2.16427	0.00252455
Glyma17g14400	2.16007	7.9139e-05
Glyma11g11270	2.13616	0.00147006
Glyma12g07450	2.1259	0.00267248
Glyma02g07110	2.10304	0.00712041
Glyma16g05970	2.08705	0.00379615
Glyma09g26550	2.08543	0.00411017
Glyma15g05940	2.06388	0.000185315
Glyma09g05090	2.05002	0.00494906
Glyma09g04150	2.04552	0.00015489
Glyma04g01400	2.04498	0.00901439
Glyma11g14260	2.0424	0.00463547
Glyma13g32480	2.03775	0.00751354
Glyma01g36590	2.03512	0.00924927
Glyma20g22230	2.01773	0.00696006
Glyma08g45590	2.00128	0.000320354
Glyma13g33890	1.99093	0.000813769
Glyma11g20800	1.98828	0.0019049
Glyma03g08910	1.98271	0.000834897
Glyma10g29190	1.97972	0.00171536
Glyma01g38180	1.97046	0.00280896
Glyma08g45560	1.96702	7.94315e-05
Glyma18g50170	1.96414	0.00129571
Glyma16g08420	1.96399	0.009728
Glyma09g02600	1.9622	0.00446951
Glyma10g35260	1.93789	0.00669843
Glyma08g45550	1.93428	0.000874762
Glyma11g11440	1.92908	0.00156981
Glyma13g32190	1.92696	0.00132969
Glyma15g19030	1.92673	0.00305374
Glyma05g35940	1.92531	0.000162167
Glyma18g44310	1.90482	0.00723169
Glyma17g01330	1.90039	0.00405777
Glyma08g03680	1.89336	0.00123045
Glyma19g41800	1.88898	0.00271584
Glyma02g00290	1.88675	0.0034234
Glyma09g30140	1.88572	0.00259809
Glyma13g11330	1.88217	0.008977
Glyma03g36100	1.87762	0.00250974
Glyma09g30650	1.87607	0.00363753
Glyma13g17710	1.87451	0.00864146
Glyma20g28340	1.85812	0.00261546
Glyma15g07850	1.85796	0.000613765
Glyma02g35350	1.84739	0.000123416
Glyma20g15960	1.84532	0.00345629
Glyma09g39920	1.84098	0.0064067
Glyma07g08090	1.83304	0.00113462
Glyma13g20750	1.82135	0.00988197
Glyma07g33570	1.82012	0.000242958
Glyma12g09810	1.8087	0.00227894
Glyma18g51070	1.80858	0.00951947
Glyma14g37500	1.80704	0.00831482
Glyma03g01490	1.80586	0.000903866
Glyma06g06300	1.79045	0.00537657
Glyma17g36110	1.78507	0.000138859
Glyma18g05870	1.77172	0.00704188
Glyma19g30660	1.77123	0.00901124
Glyma06g05300	1.76968	0.00467483
Glyma08g04570	1.76938	0.00355466
Glyma05g32560	1.76881	0.000967102
Glyma07g16420	1.74598	0.00246229
Glyma17g01890	1.73502	0.00739279
Glyma05g28810	1.72484	0.00129114
Glyma02g05000	1.72251	0.00978044
Glyma05g09130	1.71653	0.000584055
Glyma03g38300	1.71352	6.68759e-05
Glyma02g05260	1.70834	0.00227242
Glyma13g01610	1.69656	0.00118392
Glyma07g05110	1.68249	0.00260553
Glyma01g25960	1.67396	0.00644208
Glyma09g26810	1.66654	0.000314336
Glyma08g11570	1.66575	0.00678267
Glyma20g28520	1.66369	0.00952201
Glyma18g43790	1.66268	0.00750109
Glyma13g27020	1.65784	0.000807384
Glyma11g20860	1.65402	0.00829356
Glyma20g35160	1.65037	0.00295588
Glyma20g26230	1.64244	0.00998024
Glyma12g07420	1.63797	0.00834839
Glyma04g37140	1.63599	0.00196238
Glyma12g28870	1.63309	0.00757095
Glyma01g29930	1.62175	0.00684979
Glyma05g23710	1.6166	0.0066372
Glyma17g01510	1.61481	0.00352938
Glyma12g03450	1.60906	0.00574872
Glyma16g26660	1.60871	0.00353839
Glyma15g26790	1.60834	0.00249817
Glyma06g23890	1.60324	0.00402352
Glyma13g33420	1.60266	0.00150305
Glyma16g06060	1.59538	0.00741006
Glyma04g43000	1.58803	0.00370783
Glyma11g12410	1.57663	0.000149691
Glyma13g31060	1.57556	0.00127676
Glyma19g34210	1.55955	0.00487731
Glyma06g12120	1.55241	0.00991595
Glyma06g12690	1.54864	0.00947731
Glyma09g31220	1.54559	0.00173062
Glyma13g23380	1.5445	0.00425531
Glyma03g12230	1.54031	0.000153714
Glyma10g30690	1.54014	0.000821594
Glyma03g04410	1.53958	0.00877189
Glyma07g39420	1.53127	0.00878268
Glyma05g07460	1.51653	0.00090512
Glyma07g04110	1.51622	0.00411297
Glyma12g21110	1.5122	0.00202918
Glyma17g04340	1.51153	0.000969871
Glyma10g39450	1.50977	0.000351146
Glyma03g02520	1.50762	0.00253982
Glyma13g09460	1.5061	0.00118212
Glyma08g12400	1.50249	0.0065932
Glyma04g37720	1.50125	0.00237382
Glyma10g39230	1.50065	0.00341703
Glyma04g07040	1.50035	0.00191251
Glyma02g16090	1.50028	0.00452744
Glyma13g43050	1.4995	0.000142863
Glyma04g07060	1.49362	0.00206432
Glyma13g38930	1.49212	0.00720024
Glyma20g35280	1.49084	0.000845806
Glyma06g44780	1.48841	0.00391449
Glyma07g30410	1.48628	0.00971265
Glyma08g45540	1.4784	0.000313342
Glyma20g27400	1.47408	0.00602092
Glyma14g09510	1.47176	0.000442504
Glyma15g16530	1.46821	0.00615192
Glyma11g09910	1.46566	0.00128012
Glyma12g11840	1.46244	0.00102342
Glyma08g24960	1.46091	0.000116541
Glyma06g01430	1.46031	0.00467962
Glyma11g07620	1.45793	0.00319009
Glyma05g27400	1.44957	0.000577369
Glyma19g01210	1.44903	0.00505098
Glyma02g37350	1.44515	0.000592779
Glyma19g36370	1.44037	0.00692803
Glyma06g07130	1.44036	0.000103201
Glyma07g03810	1.43876	0.00998408
Glyma08g21790	1.43245	0.00574699
Glyma13g34920	1.42768	0.00325219
Glyma11g14820	1.42233	0.00487359
Glyma17g04050	1.422	0.000243437
Glyma14g06270	1.42019	0.00715333
Glyma19g34190	1.41904	0.00727964
Glyma12g17710	1.41902	0.00307816
Glyma01g42640	1.41002	0.00498124
Glyma04g01210	1.40333	0.00388074
Glyma03g28080	1.40094	0.000481273
Glyma03g37730	1.39858	0.0077665
Glyma08g12600	1.3919	0.00636787
Glyma06g12340	1.3849	0.000239059
Glyma05g02360	1.38348	0.00933548
Glyma16g24250	1.37826	0.000355912
Glyma07g04530	1.37352	0.000627235
Glyma18g43000	1.36775	6.73632e-05
Glyma16g25190	1.36519	0.0083236
Glyma07g31070	1.35771	0.00352869
Glyma07g11300	1.35654	0.00477018
Glyma12g32720	1.35129	0.00761137
Glyma05g05880	1.35078	0.000370128
Glyma17g37020	1.35078	5.51912e-05
Glyma15g39250	1.34895	0.00649127
Glyma14g20040	1.34853	0.000747269
Glyma11g31500	1.3433	0.000276132
Glyma17g08980	1.33789	0.00517532
Glyma10g03140	1.33601	0.00683485
Glyma10g12130	1.32747	0.00345867
Glyma08g08130	1.32636	0.000633794
Glyma09g36640	1.32574	0.00236483
Glyma08g07590	1.32151	0.00869517
Glyma01g11870	1.31141	0.00168445
Glyma09g33700	1.31026	0.00731533
Glyma16g26800	1.30789	0.0018423
Glyma13g27800	1.30617	0.000730953
Glyma15g02220	1.30582	0.00790021
Glyma06g12270	1.30509	0.00539796
Glyma04g07030	1.30509	0.00614124
Glyma07g31630	1.2979	0.00020361
Glyma13g43150	1.29768	0.0071041
Glyma15g15730	1.29691	0.00219982
Glyma17g23770	1.29674	0.00741213
Glyma13g38450	1.29588	0.00344712
Glyma19g00200	1.29569	0.0022215
Glyma09g04340	1.29478	0.0038376
Glyma20g38420	1.29299	0.00926972
Glyma18g04090	1.29259	0.003209
Glyma03g40690	1.29236	0.00786092
Glyma05g35150	1.29142	0.00332802
Glyma14g11850	1.29076	0.00251202
Glyma02g40360	1.28806	0.00863002
Glyma05g02610	1.28323	0.000841137
Glyma19g39690	1.28152	0.00833285
Glyma07g08040	1.27926	0.00077395
Glyma17g29750	1.27836	0.00532674
Glyma08g41900	1.27776	0.00348775
Glyma14g39640	1.27532	0.00123927
Glyma15g07010	1.27419	0.00528111
Glyma08g47080	1.26632	0.00202636
Glyma12g09270	1.26381	0.00483814
Glyma17g10760	1.26029	0.0020522
Glyma12g01770	1.25704	0.00125427
Glyma14g21270	1.25498	0.000126324
Glyma10g31890	1.25232	0.000792617
Glyma11g11940	1.25112	0.00779768
Glyma03g39450	1.24978	0.00193628
Glyma10g42140	1.24909	0.00239236
Glyma12g01790	1.24629	0.0019138
Glyma10g30560	1.24226	0.00870575
Glyma15g15370	1.23778	0.00372725
Glyma19g34370	1.23619	0.00299505
Glyma19g34060	1.23372	0.000631826
Glyma02g01070	1.23345	0.000782573
Glyma11g35800	1.23294	0.000367321
Glyma06g12920	1.23084	0.00641809
Glyma13g39510	1.23001	0.00550749
Glyma03g33650	1.22724	0.0069838
Glyma11g07750	1.22621	0.0030362
Glyma11g03850	1.22481	0.00137684
Glyma03g36430	1.22472	0.00143787
Glyma06g14140	1.22409	0.00178688
Glyma11g35990	1.22363	0.00316282
Glyma09g31970	1.22011	0.000494742
Glyma05g38150	1.21289	0.000794649
Glyma17g12050	1.21233	0.00235033
Glyma13g31290	1.20972	0.00382612
Glyma11g19990	1.20943	0.00341392
Glyma0092S00230	1.20847	0.00356641
Glyma17g08090	1.20649	4.6039e-05
Glyma01g44040	1.20182	0.00356687
Glyma06g13960	1.20081	0.00716619
Glyma20g36880	1.19953	0.00850629
Glyma13g35470	1.19819	0.00016451
Glyma17g02610	1.19624	0.00334869
Glyma09g01110	1.19589	0.000217693
Glyma07g07110	1.1919	0.00194139
Glyma05g07490	1.18902	0.000590822
Glyma04g08290	1.18898	0.000342671
Glyma10g01150	1.18894	0.0015565
Glyma05g36930	1.18782	0.00204754
Glyma02g02310	1.17387	0.00999325
Glyma04g40650	1.17346	0.00353509
Glyma20g35270	1.1722	0.00189484
Glyma01g27810	1.17053	0.000785623
Glyma07g36380	1.16969	0.00234572
Glyma10g29570	1.16848	0.00256742
Glyma17g09440	1.16741	0.00397082
Glyma19g32430	1.16735	0.00914716
Glyma10g39660	1.16701	0.00793927
Glyma16g05560	1.1625	0.00991977
Glyma16g01550	1.16187	0.00734615
Glyma08g11500	1.16101	0.000167816
Glyma20g02080	1.15795	0.000648179
Glyma15g18430	1.15366	0.00434007
Glyma14g34790	1.15256	0.00487904
Glyma05g33620	1.15166	0.00762679
Glyma06g43720	1.14984	0.00831612
Glyma04g05500	1.14505	0.00759982
Glyma11g15780	1.14076	1.04479e-05
Glyma14g03900	1.13935	0.00255615
Glyma10g27910	1.13735	0.00319285
Glyma07g08340	1.13382	0.0038406
Glyma08g47520	1.13377	0.000579279
Glyma11g06130	1.13177	0.00343529
Glyma09g02900	1.13038	0.000150485
Glyma18g48490	1.12943	0.00325217
Glyma04g41770	1.12837	0.00174465
Glyma08g46280	1.12777	0.00692346
Glyma19g40980	1.12755	0.00331866
Glyma03g37060	1.12727	0.00206177
Glyma08g36450	1.12471	0.00716431
Glyma03g03520	1.12268	0.000857972
Glyma05g29430	1.12124	0.00420444
Glyma01g43450	1.1211	0.000812063
Glyma14g08670	1.11957	0.000871503
Glyma18g01830	1.11924	0.000589337
Glyma07g08900	1.11641	0.00363461
Glyma02g16080	1.11027	0.00662802
Glyma13g34420	1.10602	0.00129085
Glyma07g39770	1.10545	0.00663832
Glyma18g12660	1.09593	0.00579299
Glyma08g03850	1.09543	0.00211226
Glyma16g02200	1.09131	0.00671463
Glyma08g06560	1.09118	0.00379448
Glyma15g14890	1.08964	0.0013607
Glyma09g16790	1.0893	0.00478921
Glyma05g07550	1.08742	0.00264109
Glyma14g03710	1.08735	0.000387001
Glyma02g21830	1.08574	0.00504036
Glyma18g32230	1.08541	0.00191511
Glyma17g36530	1.08342	0.00506371
Glyma09g33730	1.08304	0.00443646
Glyma10g07420	1.08231	0.00262936
Glyma13g37930	1.08169	0.000157877
Glyma13g03280	1.08022	0.00672021
Glyma03g40820	1.08003	0.00452226
Glyma11g09560	1.07715	0.00533559
Glyma06g45370	1.07412	0.00561038
Glyma12g23220	1.07329	0.00628871
Glyma19g44790	1.07096	0.00400329
Glyma18g08720	1.0705	0.00600765
Glyma12g34490	1.06929	0.00390366
Glyma13g04000	1.067	0.00878918
Glyma10g02830	1.06344	0.000223904
Glyma15g35440	1.06331	0.00471289
Glyma02g44860	1.06111	0.000763811
Glyma13g17270	1.05923	7.57079e-06
Glyma15g40770	1.05873	0.00056339
Glyma05g01880	1.05813	0.00182039
Glyma05g33000	1.0549	0.00679343
Glyma03g00750	1.05146	0.00864441
Glyma09g00360	1.05032	0.00311427
Glyma11g36840	1.04859	0.0049414
Glyma03g28580	1.04688	0.00023788
Glyma15g07520	1.04325	0.000845219
Glyma16g24940	1.03844	0.000842884
Glyma14g11320	1.03798	0.00480065
Glyma13g30250	1.02867	0.0055782
Glyma15g18970	1.02692	0.00225537
Glyma16g24330	1.02566	0.00640035
Glyma09g03190	1.02544	0.00278979
Glyma08g02610	1.02337	0.00323694
Glyma10g38510	1.02273	0.00597273
Glyma06g12470	1.02199	0.0057853
Glyma15g39690	1.02169	0.00276962
Glyma17g10010	1.02146	0.000418599
Glyma13g32090	1.0206	0.00758646
Glyma10g37200	1.01994	0.00896596
Glyma20g34420	1.01757	0.00581707
Glyma05g08700	1.01337	0.00298101
Glyma19g36040	1.01248	0.00154666
Glyma04g31690	1.01216	0.00254496
Glyma07g13450	1.00719	0.000876055
Glyma12g35290	1.00553	0.0002511
Glyma17g37750	1.00245	0.0040365
Glyma06g16050	-1.00061	0.00355283
Glyma08g06880	-1.00084	0.00929619
Glyma07g16680	-1.0013	0.00251417
Glyma02g47460	-1.00145	0.00175156
Glyma12g36090	-1.00163	0.00861786
Glyma19g36130	-1.00247	0.00078805
Glyma17g33930	-1.00279	0.00559049
Glyma18g40750	-1.00295	0.00977283
Glyma17g34570	-1.00458	0.00374773
Glyma16g07090	-1.0052	0.00127968
Glyma15g39070	-1.0057	0.00203261
Glyma12g34440	-1.00677	0.00341011
Glyma10g39570	-1.00707	0.000371652
Glyma12g07270	-1.00788	0.00426905
Glyma09g05010	-1.01041	0.000330387
Glyma01g03120	-1.01081	0.00664785
Glyma04g35650	-1.01144	0.00463933
Glyma13g32400	-1.01156	0.000377776
Glyma04g38590	-1.01172	0.0025655
Glyma03g29330	-1.0125	0.00383655
Glyma16g07110	-1.01382	0.00131988
Glyma12g02530	-1.01581	0.000799464
Glyma18g09530	-1.01621	0.00282027
Glyma08g14230	-1.0165	0.000416007
Glyma10g11670	-1.017	0.00195628
Glyma09g37020	-1.01824	0.00144838
Glyma09g27380	-1.01883	0.00307399
Glyma20g32440	-1.01886	0.00529958
Glyma08g19480	-1.0201	0.00701973
Glyma12g01690	-1.02169	0.000729019
Glyma13g29570	-1.02204	0.00306892
Glyma08g11080	-1.02419	0.00444599
Glyma15g07190	-1.02506	0.00446272
Glyma18g45750	-1.0254	0.00822648
Glyma14g09840	-1.0269	0.00725174
Glyma19g05050	-1.03198	0.00120835
Glyma05g23000	-1.03319	0.00291657
Glyma19g35710	-1.03329	0.000136355
Glyma02g40810	-1.03669	0.00039587
Glyma20g38070	-1.03674	0.00800662
Glyma15g11820	-1.03982	0.000269343
Glyma12g29110	-1.04059	0.00583559
Glyma02g43360	-1.04133	0.00332932
Glyma18g32900	-1.04344	0.00508899
Glyma08g40630	-1.04407	0.00156553
Glyma10g12410	-1.0445	0.00602306
Glyma06g13010	-1.04631	0.000292053
Glyma09g36260	-1.04748	0.00715884
Glyma16g05150	-1.0478	0.00206722
Glyma15g15680	-1.04865	0.00788565
Glyma06g04220	-1.0494	0.00995074
Glyma02g23860	-1.05039	0.00723893
Glyma11g34800	-1.05395	0.00437841
Glyma03g37160	-1.05422	0.000836771
Glyma14g38630	-1.05462	0.000770218
Glyma01g43340	-1.05538	0.000476307
Glyma12g15400	-1.0558	0.00017095
Glyma11g10130	-1.05619	0.00749143
Glyma09g01550	-1.05779	0.00609263
Glyma18g50780	-1.06021	0.00434545
Glyma08g08220	-1.06095	0.00884682
Glyma09g37340	-1.06197	0.00525871
Glyma17g35830	-1.06315	0.00015209
Glyma07g09430	-1.0655	0.00173969
Glyma14g03990	-1.06699	0.003885
Glyma06g04520	-1.06722	0.0022425
Glyma02g40800	-1.06922	0.000292565
Glyma11g04610	-1.06944	0.00628278
Glyma19g37750	-1.07002	0.00186969
Glyma15g06930	-1.07436	0.00173651
Glyma01g41190	-1.07466	0.00387296
Glyma18g04540	-1.07524	0.0066272
Glyma02g08610	-1.07557	0.000302702
Glyma03g37560	-1.07563	0.00133394
Glyma13g34580	-1.07566	0.00667547
Glyma14g10630	-1.07745	0.000461137
Glyma17g08810	-1.07777	0.00517471
Glyma05g36700	-1.07833	0.00391421
Glyma02g44100	-1.08093	0.00402867
Glyma19g01560	-1.08469	0.000298079
Glyma13g30550	-1.08502	0.00588539
Glyma05g32670	-1.08547	0.00778642
Glyma01g26300	-1.08627	0.000312416
Glyma11g08240	-1.08936	0.000890635
Glyma15g07450	-1.09022	0.000164068
Glyma01g44480	-1.09073	0.00735039
Glyma05g36690	-1.09335	0.0012064
Glyma18g14670	-1.0947	0.00932246
Glyma11g34560	-1.09525	0.00141072
Glyma14g34220	-1.09643	0.00135593
Glyma14g02090	-1.09683	0.000195367
Glyma12g13020	-1.09975	0.00187072
Glyma14g02070	-1.10177	0.00308489
Glyma06g03830	-1.10254	0.0022609
Glyma09g06050	-1.10366	0.00351888
Glyma02g14220	-1.10369	0.000641707
Glyma15g11540	-1.10588	0.00919266
Glyma13g41210	-1.10591	0.00179469
Glyma06g16260	-1.10596	0.00722104
Glyma01g32750	-1.10786	0.00368503
Glyma09g27640	-1.10801	0.00705487
Glyma02g15520	-1.10825	0.0012753
Glyma13g32920	-1.11123	0.00193643
Glyma08g05820	-1.11369	0.00780433
Glyma17g06940	-1.11399	0.00141981
Glyma13g20490	-1.11617	0.00388772
Glyma10g30130	-1.11687	0.00576224
Glyma13g00850	-1.11833	0.00505495
Glyma02g04510	-1.11922	0.00217791
Glyma09g19800	-1.12108	0.00840712
Glyma03g31960	-1.12244	0.000518476
Glyma16g34740	-1.12269	0.000171493
Glyma02g12520	-1.12286	0.000390252
Glyma02g01250	-1.12364	0.00518788
Glyma11g33180	-1.12492	0.0090032
Glyma06g02060	-1.12695	0.00320916
Glyma02g03580	-1.12724	0.00355915
Glyma04g37950	-1.12777	0.000355502
Glyma06g19450	-1.12927	0.00323401
Glyma11g33520	-1.13205	0.0023273
Glyma14g06120	-1.13247	0.00572826
Glyma06g14720	-1.1327	0.00568579
Glyma04g05110	-1.13354	0.000926464
Glyma17g00650	-1.13379	0.00152166
Glyma10g34670	-1.13594	0.00825593
Glyma13g38870	-1.13716	0.000632749
Glyma11g00920	-1.13727	0.00315884
Glyma17g35330	-1.13799	0.00045388
Glyma11g09120	-1.13901	0.00663101
Glyma17g06060	-1.14051	7.16065e-05
Glyma06g16790	-1.14093	0.00284682
Glyma20g20630	-1.14997	0.00907506
Glyma11g08060	-1.15076	0.0057837
Glyma15g14170	-1.15162	0.00294706
Glyma17g02160	-1.15277	0.000506182
Glyma12g35330	-1.15383	0.00649712
Glyma12g04630	-1.154	0.00777895
Glyma05g27030	-1.1544	0.00619496
Glyma15g14360	-1.15446	0.00107806
Glyma09g09050	-1.15537	0.00645092
Glyma08g14510	-1.15566	0.00708417
Glyma15g11960	-1.15827	0.00747772
Glyma16g26070	-1.15897	0.00185926
Glyma19g32070	-1.1598	0.00270408
Glyma19g32990	-1.16354	0.00082221
Glyma18g16870	-1.16378	0.000813389
Glyma13g11270	-1.16384	0.00457506
Glyma06g11890	-1.16606	0.00100607
Glyma02g47790	-1.1702	0.00127454
Glyma05g10390	-1.17139	0.00819488
Glyma05g33120	-1.17421	0.00556014
Glyma05g30470	-1.17741	0.00632069
Glyma12g30670	-1.18053	0.000412982
Glyma13g17560	-1.18438	0.0043927
Glyma20g26420	-1.18494	0.00663522
Glyma14g00670	-1.18747	0.00504186
Glyma18g50000	-1.19225	9.1635e-05
Glyma02g40980	-1.19533	0.00139002
Glyma19g00950	-1.19732	0.00525317
Glyma17g14730	-1.19769	0.00458662
Glyma06g48040	-1.19854	0.00314422
Glyma20g21520	-1.19873	0.00430321
Glyma13g39150	-1.19915	0.00401501
Glyma15g27510	-1.20071	0.00568435
Glyma07g02400	-1.2008	0.00990666
Glyma17g35230	-1.20179	0.00985314
Glyma14g08160	-1.20535	0.00488215
Glyma02g43510	-1.20538	0.0011262
Glyma02g31460	-1.20841	0.00651253
Glyma07g01400	-1.21096	0.00299278
Glyma15g09130	-1.21102	0.0011809
Glyma10g40250	-1.21389	0.00201272
Glyma08g09940	-1.21434	0.00280243
Glyma08g14550	-1.21526	0.00282986
Glyma11g11390	-1.21534	0.00100845
Glyma07g23470	-1.21557	0.00429614
Glyma19g32800	-1.21594	0.00907688
Glyma15g19530	-1.21681	2.56981e-06
Glyma10g28760	-1.22035	1.80718e-05
Glyma16g03650	-1.22153	9.08153e-05
Glyma08g22400	-1.22201	0.00281805
Glyma15g11950	-1.22361	0.000427356
Glyma08g46430	-1.22398	0.00271771
Glyma19g29130	-1.22452	0.00125922
Glyma10g31550	-1.22494	0.000663512
Glyma19g39770	-1.22562	0.00315282
Glyma19g30230	-1.22616	0.00291528
Glyma13g20510	-1.22728	0.00323801
Glyma18g53630	-1.22777	0.000501356
Glyma08g10250	-1.22808	0.00227749
Glyma04g00960	-1.22891	0.00383039
Glyma20g33580	-1.22984	0.000442747
Glyma03g19260	-1.22994	0.00239138
Glyma13g33470	-1.23021	0.00486717
Glyma04g41760	-1.23104	0.00164208
Glyma17g06760	-1.23207	0.00676743
Glyma01g35620	-1.23227	0.00720091
Glyma19g35720	-1.23339	0.000254328
Glyma17g06350	-1.2338	0.0014992
Glyma17g05040	-1.23797	2.09785e-05
Glyma18g35220	-1.2414	0.000869413
Glyma16g27050	-1.24177	0.00427257
Glyma20g24740	-1.24248	0.000935097
Glyma08g22120	-1.24506	0.00923014
Glyma06g47570	-1.24684	0.00547819
Glyma10g01680	-1.25267	0.00987627
Glyma09g01650	-1.25869	0.00826656
Glyma06g43880	-1.26126	0.00470243
Glyma13g17670	-1.26139	0.00189108
Glyma01g35660	-1.26319	0.00198694
Glyma04g06210	-1.26506	0.0060103
Glyma05g06810	-1.26585	0.00904697
Glyma11g29460	-1.26895	0.00182085
Glyma18g53150	-1.27041	0.00216396
Glyma14g04180	-1.27072	0.00182211
Glyma02g03020	-1.27469	0.00771752
Glyma04g08890	-1.27511	0.00772002
Glyma01g00600	-1.2753	0.00184972
Glyma02g11430	-1.27633	0.0089321
Glyma09g40980	-1.27678	0.00162336
Glyma08g17200	-1.28725	0.00197985
Glyma06g12480	-1.28856	0.00462809
Glyma08g37060	-1.29023	0.00192109
Glyma07g23480	-1.294	0.00173719
Glyma11g11500	-1.29403	0.000598382
Glyma02g00250	-1.29511	0.00506121
Glyma17g09240	-1.29589	0.0081226
Glyma10g34010	-1.29721	0.00102722
Glyma18g43650	-1.2979	0.00293457
Glyma13g18960	-1.29874	0.00377081
Glyma06g08860	-1.29901	0.000135255
Glyma06g17410	-1.29995	0.000798388
Glyma17g10500	-1.30352	0.000229489
Glyma08g18690	-1.30457	0.00574943
Glyma14g39420	-1.30902	3.12898e-05
Glyma19g02020	-1.31249	0.00026764
Glyma08g13960	-1.31251	0.000136248
Glyma07g36010	-1.31393	0.00708455
Glyma05g04270	-1.3148	0.00284827
Glyma18g02850	-1.31484	0.00181748
Glyma05g34810	-1.31601	0.00383855
Glyma06g07740	-1.31742	0.00438238
Glyma02g37990	-1.31777	0.00620028
Glyma16g07950	-1.31867	0.00589106
Glyma07g11160	-1.31916	0.000824409
Glyma05g34870	-1.32059	0.000284637
Glyma10g40410	-1.32122	0.000678094
Glyma11g37820	-1.32142	0.00906573
Glyma20g33450	-1.32368	0.000794266
Glyma09g01660	-1.32488	0.00444644
Glyma15g15390	-1.32573	0.00127836
Glyma04g04420	-1.32658	0.00828041
Glyma16g34340	-1.33508	0.00185079
Glyma06g44980	-1.33524	0.00316275
Glyma10g24540	-1.33696	0.000116941
Glyma12g05830	-1.33862	0.00362099
Glyma20g18870	-1.34149	0.00214577
Glyma15g11310	-1.34423	0.00218763
Glyma04g05100	-1.34553	0.0054922
Glyma02g01660	-1.3464	0.00942952
Glyma06g15640	-1.34816	0.00126251
Glyma01g04170	-1.349	0.000722885
Glyma13g08390	-1.35185	0.00149659
Glyma05g27050	-1.35204	0.002492
Glyma11g06030	-1.3538	0.00352486
Glyma18g00750	-1.35391	0.000120103
Glyma09g37000	-1.3551	0.00316152
Glyma03g16510	-1.35576	0.00620115
Glyma01g38980	-1.35623	0.00175545
Glyma19g43920	-1.35667	0.00962201
Glyma17g27610	-1.36037	0.0044254
Glyma11g08860	-1.36198	0.00399774
Glyma06g17860	-1.3623	0.000430542
Glyma14g09020	-1.3639	0.00436293
Glyma06g09550	-1.36614	0.00338361
Glyma12g32330	-1.36696	0.00725181
Glyma07g19060	-1.368	0.000868679
Glyma13g23610	-1.36855	0.00960694
Glyma19g00620	-1.37008	0.00608658
Glyma02g41630	-1.3731	0.00587259
Glyma20g23220	-1.37324	0.00669687
Glyma07g13790	-1.37362	0.0038606
Glyma01g05470	-1.37539	0.00960197
Glyma16g33710	-1.37665	0.00507025
Glyma05g38580	-1.38212	0.00628937
Glyma17g02940	-1.38403	0.00102278
Glyma18g10820	-1.38542	0.00584774
Glyma13g17150	-1.38737	0.00317158
Glyma01g42450	-1.38804	0.000850441
Glyma11g00550	-1.39133	0.00266592
Glyma04g12480	-1.39412	0.00181239
Glyma13g43910	-1.39416	0.00297709
Glyma05g21220	-1.39744	0.00187188
Glyma07g39590	-1.39968	0.00229567
Glyma07g10080	-1.39981	0.00419153
Glyma10g36200	-1.40271	0.0061376
Glyma17g12540	-1.40344	0.0071396
Glyma06g04210	-1.40456	0.00927639
Glyma06g08540	-1.40457	0.00445946
Glyma07g39180	-1.4053	0.000304291
Glyma08g41120	-1.40616	1.0191e-06
Glyma05g33190	-1.40892	0.00751755
Glyma15g07900	-1.40998	0.003033
Glyma17g06490	-1.4117	0.00964805
Glyma15g41020	-1.41404	0.00601176
Glyma05g14800	-1.41586	0.00241074
Glyma17g36150	-1.41736	0.00112988
Glyma12g00480	-1.41953	0.000535092
Glyma08g13230	-1.42207	0.000524601
Glyma16g31230	-1.42275	0.00562559
Glyma04g17600	-1.42454	0.00102651
Glyma12g30490	-1.42586	0.000409876
Glyma02g38700	-1.42767	0.005942
Glyma02g46580	-1.42916	0.00325567
Glyma10g20570	-1.4312	0.00248899
Glyma01g40090	-1.43182	0.00050638
Glyma03g27330	-1.43239	0.00696368
Glyma18g07140	-1.43283	0.00469276
Glyma18g44830	-1.43399	0.00046384
Glyma13g05810	-1.44395	0.000621983
Glyma06g16140	-1.4454	0.00214608
Glyma19g37950	-1.44592	0.00651609
Glyma06g44600	-1.44776	0.000158648
Glyma16g21930	-1.45058	0.00284601
Glyma08g40510	-1.45627	0.00491436
Glyma16g02980	-1.45654	0.000492232
Glyma07g31160	-1.45748	0.00748337
Glyma06g48190	-1.46037	0.00116361
Glyma03g29500	-1.46219	0.00292397
Glyma11g06290	-1.46269	0.00804768
Glyma06g04740	-1.46435	0.00236326
Glyma10g41690	-1.46727	0.00974203
Glyma01g24360	-1.46902	0.00318357
Glyma05g26960	-1.47085	1.22876e-05
Glyma16g31240	-1.47178	0.00160314
Glyma16g33510	-1.47357	0.000396745
Glyma19g03510	-1.47375	0.00769315
Glyma15g05720	-1.47449	0.00811306
Glyma13g09420	-1.47734	0.00228943
Glyma14g10660	-1.47801	0.0077206
Glyma07g38510	-1.48479	0.00152602
Glyma02g44580	-1.49386	0.000164305
Glyma10g37590	-1.49698	0.00133139
Glyma08g35600	-1.49827	0.00419648
Glyma14g10230	-1.50082	0.00444263
Glyma01g39040	-1.5031	0.00807456
Glyma05g34200	-1.50426	0.00138682
Glyma18g50320	-1.50567	0.00731157
Glyma19g36630	-1.50874	0.00390716
Glyma17g36350	-1.50913	0.00037399
Glyma09g36720	-1.51378	0.000659917
Glyma02g03010	-1.51713	0.00445756
Glyma09g41300	-1.52062	0.00453237
Glyma08g09900	-1.52085	0.0047684
Glyma08g27070	-1.5227	0.00946975
Glyma05g02840	-1.52336	0.00316921
Glyma16g32540	-1.52417	0.00503537
Glyma10g32250	-1.52434	0.000614501
Glyma14g02570	-1.5286	0.00033787
Glyma17g08400	-1.53087	0.00073774
Glyma06g28090	-1.53121	0.00967885
Glyma06g03100	-1.53657	0.00850566
Glyma11g26470	-1.54006	0.000374328
Glyma13g35050	-1.54244	0.00834904
Glyma04g38450	-1.54373	0.00334519
Glyma03g04950	-1.54908	7.78588e-05
Glyma15g01390	-1.55136	0.00757477
Glyma13g23620	-1.5514	5.87803e-06
Glyma11g25650	-1.55238	0.000158152
Glyma20g28410	-1.55244	0.00228569
Glyma02g14300	-1.55317	0.000719911
Glyma17g06870	-1.55401	0.00099466
Glyma18g15260	-1.55744	0.000798807
Glyma08g08850	-1.5603	0.00187734
Glyma14g07870	-1.5626	0.00691003
Glyma03g00790	-1.56481	0.00243735
Glyma05g34830	-1.56529	0.00349912
Glyma18g04710	-1.57114	0.00529654
Glyma08g12100	-1.57204	0.00568925
Glyma19g45260	-1.57407	0.00179433
Glyma06g41150	-1.57584	0.00146348
Glyma03g27760	-1.57612	0.000751083
Glyma15g01350	-1.5768	0.0084075
Glyma03g32500	-1.57924	0.00269537
Glyma04g01950	-1.58091	0.00121927
Glyma04g40930	-1.58422	0.00782145
Glyma13g42860	-1.58433	0.007884
Glyma06g19710	-1.58844	0.00534265
Glyma17g03740	-1.5911	0.00480939
Glyma01g23870	-1.5924	0.000776654
Glyma14g38130	-1.59672	0.00323908
Glyma13g36560	-1.59709	0.000183156
Glyma17g35530	-1.59887	4.47383e-05
Glyma10g40690	-1.59897	0.000218088
Glyma10g05420	-1.59986	0.00867367
Glyma04g00490	-1.61572	0.00780464
Glyma17g06560	-1.61586	0.000690673
Glyma06g10700	-1.61713	0.00372648
Glyma11g35610	-1.62087	0.0053257
Glyma17g11960	-1.62608	0.001459
Glyma10g04830	-1.62784	0.00317811
Glyma05g21820	-1.63098	0.00881415
Glyma02g41420	-1.63296	0.00380799
Glyma10g38710	-1.63485	3.42267e-05
Glyma20g30580	-1.63631	0.000369566
Glyma08g07490	-1.64019	0.00679099
Glyma18g14640	-1.64445	0.00730538
Glyma11g37900	-1.64468	0.00420502
Glyma10g43730	-1.65339	2.1922e-05
Glyma13g38110	-1.65587	0.000184819
Glyma06g21160	-1.65666	0.00327144
Glyma10g00250	-1.66151	0.00534608
Glyma05g31620	-1.66816	0.00755523
Glyma12g16450	-1.67134	0.0051538
Glyma12g06800	-1.67469	0.00149994
Glyma14g40380	-1.67688	0.000531311
Glyma13g02080	-1.6784	0.00236359
Glyma10g34820	-1.67996	0.00111497
Glyma03g33290	-1.6801	0.00860253
Glyma03g38440	-1.68858	0.00361487
Glyma04g40770	-1.69195	0.000434098
Glyma02g05010	-1.69244	0.000606278
Glyma20g30140	-1.69533	0.00229501
Glyma01g04830	-1.69945	0.00364724
Glyma10g06940	-1.69998	0.0026621
Glyma13g04590	-1.70077	0.00318768
Glyma09g36690	-1.7045	0.00448627
Glyma13g24590	-1.70728	0.00960472
Glyma10g06990	-1.7092	0.00065831
Glyma07g09730	-1.71158	0.00215258
Glyma19g02260	-1.71237	0.00522469
Glyma10g06880	-1.71283	0.00311067
Glyma16g01930	-1.71347	0.00920222
Glyma11g13390	-1.71588	0.00237483
Glyma17g07170	-1.71677	0.00206872
Glyma13g01130	-1.71821	0.0060224
Glyma01g26230	-1.72302	0.00305509
Glyma03g02940	-1.72525	0.00315248
Glyma09g14660	-1.72756	3.51671e-05
Glyma10g00440	-1.73078	0.0038618
Glyma09g05580	-1.73267	0.00501635
Glyma20g30480	-1.73647	0.00276258
Glyma09g05300	-1.73889	0.00570556
Glyma03g28470	-1.74716	0.00105066
Glyma04g33030	-1.74923	0.00419811
Glyma18g16710	-1.75405	0.00681018
Glyma09g04360	-1.75897	0.00304149
Glyma01g36150	-1.76298	3.01717e-06
Glyma08g23480	-1.76501	2.942e-05
Glyma04g09410	-1.76727	0.000895383
Glyma05g02730	-1.76931	2.42935e-05
Glyma06g16600	-1.77075	0.000469895
Glyma19g37850	-1.77094	0.00852019
Glyma03g34410	-1.77391	0.0063022
Glyma01g38500	-1.77827	0.000739996
Glyma11g38230	-1.78766	0.00729716
Glyma16g08020	-1.78998	0.00475419
Glyma08g12830	-1.79049	0.000890494
Glyma05g02280	-1.7905	0.00994856
Glyma18g44820	-1.80758	0.000135719
Glyma04g04460	-1.81569	0.000107235
Glyma02g43550	-1.81584	0.000373882
Glyma04g36270	-1.81701	0.000404597
Glyma13g28970	-1.81947	0.0041939
Glyma13g40590	-1.81998	0.00583903
Glyma08g10010	-1.82134	0.00069047
Glyma0892S00200	-1.8277	0.00164939
Glyma01g34240	-1.8309	0.00647525
Glyma04g03670	-1.83254	0.00151738
Glyma03g30210	-1.83311	2.20107e-05
Glyma17g10430	-1.83892	0.00214921
Glyma04g04910	-1.84527	0.00153855
Glyma06g12800	-1.84678	0.00570182
Glyma11g06790	-1.85062	0.00438113
Glyma01g40690	-1.85103	0.00139127
Glyma05g35460	-1.85188	0.00415265
Glyma14g06160	-1.85262	0.00754845
Glyma13g00280	-1.85386	0.0051599
Glyma11g18160	-1.85822	0.00114236
Glyma12g10960	-1.87829	0.00234453
Glyma08g44900	-1.8786	0.00924488
Glyma13g01100	-1.87934	0.000874134
Glyma18g00610	-1.88028	0.000400804
Glyma03g01630	-1.88109	0.000320258
Glyma02g06400	-1.88585	0.00472387
Glyma06g47630	-1.88665	0.000635045
Glyma15g10140	-1.88898	0.004742
Glyma07g01810	-1.89438	7.80103e-05
Glyma15g07090	-1.89765	0.00584705
Glyma07g05500	-1.90526	0.00267713
Glyma04g08410	-1.90917	0.00344062
Glyma02g00330	-1.90933	0.00653442
Glyma19g30640	-1.91807	0.00624529
Glyma17g16410	-1.92302	0.00616523
Glyma06g05190	-1.92983	0.00379831
Glyma10g00980	-1.93352	0.00983114
Glyma18g52860	-1.93735	0.000232798
Glyma12g22660	-1.93921	0.000414607
Glyma12g02550	-1.93933	0.000710762
Glyma07g01840	-1.94007	0.00469932
Glyma07g37200	-1.94014	7.06e-05
Glyma03g38120	-1.94246	0.00465548
Glyma01g00850	-1.94264	0.00103635
Glyma09g29850	-1.94333	0.00297967
Glyma17g12170	-1.94997	0.000286388
Glyma09g12860	-1.95344	0.00671219
Glyma03g39730	-1.9772	0.0047342
Glyma10g07050	-1.97806	6.36043e-07
Glyma05g24730	-1.97915	0.00649456
Glyma10g02590	-1.98008	0.000105007
Glyma13g04410	-1.98107	0.00181166
Glyma01g31300	-1.98693	0.00831369
Glyma10g12370	-1.99072	0.0058076
Glyma03g40290	-1.9944	0.00340616
Glyma18g42520	-1.99767	0.000217511
Glyma15g15500	-2.00204	0.007762
Glyma17g36070	-2.01588	3.32876e-06
Glyma04g10880	-2.02216	0.000786717
Glyma03g25000	-2.03043	0.00442404
Glyma11g05300	-2.03447	0.00557484
Glyma09g40260	-2.03502	0.000410336
Glyma18g13840	-2.0363	0.000268498
Glyma10g38830	-2.0405	0.00640139
Glyma09g21070	-2.04916	0.00247462
Glyma18g03810	-2.06833	0.00153548
Glyma11g00230	-2.08282	0.00182313
Glyma02g41150	-2.0853	0.00530824
Glyma06g03860	-2.08587	0.00500485
Glyma20g28870	-2.09052	0.00550898
Glyma10g40990	-2.09105	0.00572511
Glyma06g05010	-2.09349	0.0013878
Glyma05g17470	-2.09404	0.00916465
Glyma18g06280	-2.09693	0.00711491
Glyma08g44730	-2.10179	0.00109587
Glyma10g28460	-2.10218	0.000123937
Glyma10g29890	-2.10648	0.0025153
Glyma04g38260	-2.11252	0.000236724
Glyma08g16460	-2.1164	0.00202956
Glyma09g32080	-2.11744	0.00296845
Glyma08g05840	-2.11913	0.00870301
Glyma17g07260	-2.11954	0.0016792
Glyma17g09730	-2.12278	0.000760189
Glyma03g24450	-2.12549	0.000300737
Glyma18g18920	-2.12864	0.00957502
Glyma13g41290	-2.13087	0.00153528
Glyma09g36840	-2.14185	0.00507765
Glyma01g03040	-2.14456	6.44071e-05
Glyma06g19490	-2.15248	0.00323805
Glyma09g02930	-2.15705	0.00850041
Glyma17g05760	-2.15724	5.22217e-05
Glyma02g39960	-2.15912	0.00930146
Glyma17g07240	-2.18016	0.000882376
Glyma17g01580	-2.18893	0.00387962
Glyma06g01380	-2.19613	0.00244748
Glyma09g31070	-2.21574	0.00336466
Glyma03g39050	-2.2176	2.37831e-05
Glyma04g40130	-2.22858	3.92119e-05
Glyma06g03850	-2.26038	0.000532972
Glyma17g37770	-2.27631	0.000221157
Glyma07g10820	-2.27642	0.00586102
Glyma13g02740	-2.28059	0.00199493
Glyma03g01110	-2.28289	0.00893687
Glyma04g01350	-2.28653	0.0022867
Glyma05g28400	-2.29411	0.00264418
Glyma03g40420	-2.30454	0.00733698
Glyma07g02150	-2.31085	0.00377643
Glyma06g06780	-2.31375	0.00951468
Glyma08g47910	-2.32241	0.00296207
Glyma08g06090	-2.33842	0.00998011
Glyma11g24410	-2.3467	0.000310342
Glyma07g01410	-2.34844	0.00941779
Glyma16g31380	-2.3543	0.0018389
Glyma06g13910	-2.3641	0.000281694
Glyma19g33480	-2.36513	0.00142579
Glyma06g21920	-2.37079	0.000246273
Glyma18g39960	-2.37676	0.00626004
Glyma18g06310	-2.37924	0.000101211
Glyma15g16630	-2.38102	0.00390177
Glyma07g03950	-2.39138	0.00156547
Glyma08g42500	-2.39278	0.00253402
Glyma17g07280	-2.40525	0.00289223
Glyma18g36780	-2.41388	0.00190296
Glyma16g04950	-2.43024	0.000576363
Glyma13g25730	-2.43642	0.00233188
Glyma13g33750	-2.44447	0.00252622
Glyma15g09040	-2.45698	0.000986509
Glyma06g10710	-2.46491	0.0017596
Glyma07g32980	-2.48331	0.000319183
Glyma13g17570	-2.48357	0.000889573
Glyma06g24770	-2.50008	0.0005037
Glyma03g34580	-2.5044	0.00522507
Glyma13g01120	-2.50464	0.00815526
Glyma20g28890	-2.50552	0.00109853
Glyma04g19450	-2.51049	0.00332691
Glyma03g33760	-2.51317	0.00479569
Glyma08g42680	-2.5364	0.000113879
Glyma14g04940	-2.53969	0.000769512
Glyma14g10890	-2.54823	0.000112349
Glyma10g32190	-2.56586	0.00349089
Glyma12g28760	-2.59885	0.00765422
Glyma01g45200	-2.60543	0.00131237
Glyma17g07250	-2.6055	0.00401057
Glyma16g33150	-2.61146	0.00688099
Glyma01g42840	-2.61785	0.00637954
Glyma10g00220	-2.61912	0.000344681
Glyma08g09500	-2.62566	0.00940239
Glyma06g22760	-2.62683	0.00939287
Glyma16g22630	-2.64088	0.000205534
Glyma03g16580	-2.64508	0.00124373
Glyma05g29390	-2.65564	0.00187282
Glyma17g21490	-2.66157	0.00196455
Glyma08g04080	-2.66765	0.000251682
Glyma06g14740	-2.67017	0.00485985
Glyma20g35440	-2.67074	0.000357685
Glyma11g10240	-2.67334	0.000190663
Glyma11g37680	-2.67361	0.00299116
Glyma10g06870	-2.68067	0.000146149
Glyma18g42220	-2.68716	0.00510836
Glyma02g16170	-2.68858	0.000355672
Glyma10g33790	-2.69786	0.00348484
Glyma02g01640	-2.70537	0.00215126
Glyma12g33510	-2.71505	0.00733825
Glyma11g10280	-2.71555	0.000396692
Glyma09g08210	-2.72155	0.000230902
Glyma16g25690	-2.72376	3.21389e-05
Glyma08g07130	-2.74528	0.0027729
Glyma08g21430	-2.75206	0.00116685
Glyma18g48310	-2.77273	1.73828e-05
Glyma02g05470	-2.774	0.00086426
Glyma16g25700	-2.77788	0.000233389
Glyma04g03660	-2.78391	0.00898082
Glyma02g43680	-2.78405	0.00449996
Glyma04g35030	-2.79005	0.00154571
Glyma11g02630	-2.8198	0.00406119
Glyma16g03320	-2.82168	0.00100513
Glyma06g05200	-2.82217	0.000235724
Glyma14g02080	-2.82333	0.00514991
Glyma04g42960	-2.82542	0.00650386
Glyma07g04440	-2.83359	0.000373889
Glyma09g28340	-2.83729	0.0022234
Glyma06g47200	-2.83812	0.00138228
Glyma11g34780	-2.84197	0.00608173
Glyma02g05450	-2.84566	0.00279761
Glyma16g01940	-2.85761	0.00406113
Glyma12g30220	-2.87556	0.000272209
Glyma17g04940	-2.88921	0.000940263
Glyma17g12570	-2.89934	6.18874e-05
Glyma01g02670	-2.9338	0.00501127
Glyma13g43670	-2.9358	0.00488835
Glyma05g31520	-2.95266	0.000614161
Glyma10g37660	-2.95676	0.000359579
Glyma07g37320	-2.95981	0.000320551
Glyma04g06970	-2.98251	7.20517e-05
Glyma11g04500	-2.98415	0.00292076
Glyma18g44250	-2.99382	0.000662015
Glyma14g09360	-3.01287	0.00317528
Glyma13g23150	-3.02638	0.00440017
Glyma19g27930	-3.04898	0.00129084
Glyma02g43230	-3.05245	0.00295367
Glyma07g03430	-3.05549	0.00116316
Glyma10g38910	-3.05551	0.00086927
Glyma17g07120	-3.06988	1.5808e-05
Glyma17g05650	-3.10001	0.00521414
Glyma11g36730	-3.14234	0.00829323
Glyma10g01300	-3.14841	0.00174036
Glyma13g24460	-3.14975	0.00468581
Glyma15g30110	-3.16352	9.88222e-05
Glyma04g08400	-3.16804	0.00692691
Glyma20g08830	-3.17248	0.00265133
Glyma04g37940	-3.1809	0.000351624
Glyma05g08440	-3.25061	0.000246554
Glyma20g27180	-3.25605	0.0058725
Glyma07g15190	-3.27432	0.00609831
Glyma18g02460	-3.35859	0.00536809
Glyma17g03090	-3.36317	0.000508839
Glyma06g03550	-3.43148	0.00567055
Glyma16g26320	-3.44962	0.000564966
Glyma08g18080	-3.45062	0.00298192
Glyma01g06660	-3.47019	0.00393011
Glyma18g02870	-3.50751	0.00521699
Glyma17g11310	-3.62417	0.000398021
Glyma14g35340	-3.68944	0.000333612
Glyma09g06630	-3.69218	0.00684214
Glyma19g37860	-3.72454	0.000827615
Glyma07g13410	-3.7884	0.000716045
Glyma14g35330	-3.90232	0.00499782
Glyma20g27870	-4.08266	0.00173649
Glyma01g36730	-4.09962	0.00149772
Glyma18g06870	-4.10489	6.796e-05
Glyma13g01150	-4.13528	0.00456678
Glyma07g37470	-4.27713	0.00328945
Glyma18g51270	-4.38456	0.00381976
Glyma08g46010	-5.01498	0.0071779
Glyma07g12750	-6.14295	0.00289034
Glyma02g39320	-6.45009	0.00852093
Glyma07g12780	-6.92326	0.00201322
