# Supplementary material for: Transcriptome Analysis of Shade-Induced Inhibition on Leaf Size in Relay Intercropped Soybean
Source: PLoS One. 2014 Jun 2;9(6):e98465. doi: 10.1371/journal.pone.0098465 (PMC4041726; doi:10.1371/journal.pone.0098465)
Supplement: Table S2 — Differentially transcribed genes (log2FC>1.0, p<0.01) in young leaves between shade (SH) and full sunlight (FS) conditions. (XLS) [file pone.0098465.s008.xls]

## Sheet: differ_young
Gene Name	log2FC(SH/FL)	p-value
Glyma13g39440	5.06475	0.00194534
Glyma17g05240	4.69425	0.00714872
Glyma04g05500	4.46325	0.000675542
Glyma09g08330	4.36404	0.00751153
Glyma09g35210	4.26557	4.08684e-05
Glyma02g17200	4.19748	0.000851319
Glyma12g34480	4.17573	0.000169356
Glyma09g35810	4.15435	0.00163535
Glyma17g15930	4.13661	0.00121385
Glyma03g34600	3.9277	0.000798422
Glyma01g35620	3.90113	1.66686e-05
Glyma11g25670	3.75842	0.00237732
Glyma17g37010	3.57243	0.00336366
Glyma06g10450	3.46766	0.00981879
Glyma12g30870	3.41156	0.000291773
Glyma18g34830	3.40733	0.00330188
Glyma06g40920	3.38976	0.00842742
Glyma17g02670	3.36	0.00295125
Glyma12g15560	3.28587	0.00728966
Glyma17g02610	3.25994	0.000708272
Glyma18g00450	3.24393	0.00119734
Glyma13g10610	3.15412	0.000992698
Glyma19g32850	3.14301	0.00519857
Glyma07g37790	3.11464	0.00959976
Glyma02g04840	3.09251	0.00472112
Glyma20g01170	3.08836	0.00592987
Glyma07g38030	3.06224	0.000719045
Glyma06g04840	3.05735	0.00692651
Glyma08g23230	3.05627	0.000463847
Glyma02g44200	2.97344	0.00545844
Glyma16g26080	2.97214	0.000859217
Glyma10g36990	2.96474	4.55551e-05
Glyma06g14810	2.9473	0.0007151
Glyma17g37920	2.9468	0.0052253
Glyma07g16690	2.9223	0.00264924
Glyma10g00440	2.9221	0.00112633
Glyma06g04490	2.90369	0.00728716
Glyma03g35980	2.89119	0.00919426
Glyma12g29810	2.87889	1.20915e-05
Glyma18g53480	2.8705	0.000646721
Glyma04g04760	2.86086	0.00609585
Glyma10g05190	2.8576	0.00518869
Glyma14g07990	2.84537	0.00232619
Glyma09g21200	2.80506	0.0027498
Glyma08g04140	2.79253	0.00777768
Glyma13g25180	2.75052	0.000234234
Glyma15g35210	2.73104	0.00904019
Glyma06g13320	2.70753	0.00675137
Glyma06g37260	2.6664	0.00816382
Glyma01g10600	2.65146	0.00590201
Glyma14g09760	2.63733	0.00225634
Glyma09g06160	2.63139	0.00880654
Glyma18g08690	2.62267	0.000488529
Glyma05g01080	2.62244	0.00236422
Glyma08g07900	2.6084	0.00335665
Glyma04g40350	2.60805	0.0039191
Glyma19g33950	2.5965	0.000311384
Glyma08g11260	2.59182	0.00810848
Glyma13g36030	2.57438	0.00322394
Glyma13g33100	2.54596	0.00560095
Glyma04g43130	2.51028	0.000493377
Glyma16g33340	2.50726	0.00800449
Glyma14g04580	2.49778	0.00296914
Glyma10g01690	2.46532	0.00494609
Glyma11g27480	2.45953	0.00681603
Glyma19g31580	2.42923	0.00498847
Glyma10g12130	2.429	0.00603152
Glyma02g37500	2.42342	0.00623491
Glyma12g12600	2.38868	0.00146331
Glyma17g15460	2.38744	0.00299736
Glyma08g16810	2.38732	0.00268681
Glyma04g42040	2.38711	0.00218607
Glyma14g06660	2.37916	0.00247578
Glyma07g18230	2.37054	0.00158419
Glyma09g35660	2.36965	0.000955254
Glyma18g40690	2.35889	5.62804e-05
Glyma04g04350	2.35397	0.00729378
Glyma01g37090	2.34982	0.00228386
Glyma02g47560	2.3486	8.28488e-06
Glyma17g04050	2.34036	0.00382849
Glyma17g07670	2.33752	0.0059071
Glyma04g42840	2.33316	0.00750716
Glyma01g42640	2.32768	0.0028218
Glyma11g03900	2.31969	0.00797264
Glyma06g14000	2.31074	0.00525977
Glyma12g33530	2.29637	0.00506868
Glyma11g20550	2.26437	0.000349688
Glyma11g37790	2.24808	0.00561403
Glyma04g00890	2.24221	0.00478298
Glyma12g24840	2.23463	0.00211389
Glyma05g24740	2.23463	0.00533022
Glyma16g17040	2.23019	0.00635823
Glyma11g10400	2.22834	1.58885e-05
Glyma04g40050	2.2209	0.00143058
Glyma03g03640	2.22042	0.00503502
Glyma13g04780	2.21815	0.0090043
Glyma0466S00200	2.18511	0.00208978
Glyma05g05750	2.18022	0.00147712
Glyma17g11340	2.16837	0.00457975
Glyma02g42410	2.16816	0.00969448
Glyma16g07750	2.15126	0.00588334
Glyma15g04680	2.1507	0.000523228
Glyma10g23440	2.13538	0.00361609
Glyma05g28510	2.1276	0.00294907
Glyma04g06190	2.12398	0.000548655
Glyma04g06720	2.11919	0.00487211
Glyma11g08190	2.1139	0.00125184
Glyma11g12960	2.11297	0.00335674
Glyma07g04860	2.10843	0.0054027
Glyma01g03700	2.10756	0.00932803
Glyma12g16830	2.10652	0.00539355
Glyma13g24270	2.09967	0.000427173
Glyma11g11280	2.09706	0.00101454
Glyma09g39920	2.09096	0.000990956
Glyma18g06920	2.0577	0.00217835
Glyma05g05130	2.05769	0.00596717
Glyma20g31810	2.05404	0.00024573
Glyma01g45130	2.04713	0.00298606
Glyma09g27370	2.03959	0.00173731
Glyma04g11360	2.03459	0.00293583
Glyma11g03690	2.03117	0.00430732
Glyma05g28810	2.03077	0.00099054
Glyma17g12710	2.02963	0.00099492
Glyma20g15960	2.02747	0.00371991
Glyma05g00220	2.02621	0.00264544
Glyma19g44810	2.02475	0.00317878
Glyma09g12570	2.02282	0.00581184
Glyma15g06580	2.02176	0.00296297
Glyma08g18800	2.00973	0.00274857
Glyma17g17530	2.00858	0.00340948
Glyma01g36620	2.00714	0.000102941
Glyma07g09840	2.00701	0.00205612
Glyma08g10600	1.99959	0.00241057
Glyma11g33040	1.99944	0.000704965
Glyma06g20830	1.99212	0.000496021
Glyma07g12180	1.9883	0.00317729
Glyma07g22970	1.98581	0.00218838
Glyma20g02600	1.97066	0.00749081
Glyma14g07760	1.96708	0.00277864
Glyma01g05880	1.96395	6.23151e-05
Glyma05g38350	1.9621	0.00260139
Glyma02g07090	1.95919	0.000664072
Glyma17g03590	1.95885	0.00128269
Glyma13g28440	1.95015	0.00461445
Glyma15g16190	1.94483	0.000747425
Glyma04g40320	1.94356	0.00568183
Glyma07g33880	1.94021	0.00520892
Glyma12g35550	1.94012	0.00272394
Glyma06g44430	1.93396	0.00502538
Glyma04g40570	1.93299	0.00309259
Glyma02g04000	1.9328	0.00634133
Glyma15g20970	1.93005	0.00378522
Glyma05g35170	1.92964	0.0012921
Glyma06g17760	1.9251	0.00277582
Glyma08g14600	1.92228	0.00048207
Glyma05g34780	1.92119	0.00330947
Glyma10g01560	1.90248	0.00598284
Glyma13g36250	1.89948	0.00626855
Glyma06g35710	1.89799	0.00695618
Glyma02g04420	1.89443	0.00752047
Glyma05g26830	1.89424	0.00889819
Glyma16g25750	1.89215	0.00324402
Glyma08g02020	1.87616	0.00102029
Glyma09g07100	1.8753	0.00279901
Glyma11g03970	1.87309	0.00897485
Glyma11g08730	1.87009	0.000370275
Glyma09g05230	1.86599	0.00687831
Glyma12g36200	1.86595	0.00573153
Glyma20g22230	1.83657	0.00227067
Glyma05g35060	1.83558	0.00314822
Glyma07g36970	1.83428	0.00868004
Glyma13g36930	1.83139	0.00253104
Glyma01g36780	1.83128	0.00980162
Glyma10g02030	1.83077	0.00705222
Glyma13g35950	1.83065	0.00682584
Glyma03g35930	1.8238	0.00154002
Glyma04g39880	1.81091	0.00634615
Glyma03g34530	1.81043	0.000730172
Glyma16g01550	1.81038	0.0037056
Glyma12g33990	1.80675	0.00104739
Glyma15g19900	1.80175	0.00995638
Glyma04g11250	1.79817	0.00423584
Glyma02g00230	1.7911	0.00428354
Glyma10g12150	1.79034	0.00301526
Glyma07g11760	1.78716	0.00624175
Glyma16g04740	1.78634	0.00225588
Glyma12g26780	1.78616	0.00824777
Glyma03g36840	1.78127	0.00366829
Glyma17g35170	1.77987	0.00595775
Glyma07g32650	1.77781	0.00695084
Glyma05g09060	1.77174	0.000758852
Glyma11g12990	1.76623	0.00663795
Glyma01g42360	1.76391	0.00269149
Glyma05g01540	1.7533	0.00145189
Glyma18g02400	1.74604	0.00396243
Glyma16g04630	1.74591	0.00113385
Glyma15g16560	1.74237	0.00538442
Glyma01g38380	1.73627	0.00483864
Glyma17g16020	1.73421	0.00952856
Glyma17g01930	1.73116	0.000490295
Glyma17g19800	1.72631	0.00439178
Glyma20g39290	1.72151	0.00115429
Glyma01g04750	1.71248	0.000598486
Glyma11g11440	1.71028	0.00946602
Glyma02g03990	1.70958	0.00378493
Glyma02g35570	1.70391	0.00670893
Glyma14g03300	1.70363	0.00886845
Glyma19g37120	1.7014	0.00243653
Glyma07g18890	1.70033	0.00562501
Glyma07g30260	1.69758	0.00188281
Glyma19g13280	1.69609	0.00377463
Glyma04g02210	1.69541	0.000362456
Glyma13g44740	1.69478	0.00167013
Glyma10g05830	1.69281	0.00638531
Glyma20g16910	1.68955	0.009401
Glyma05g37550	1.68263	0.00973302
Glyma19g34110	1.66893	0.00968819
Glyma11g27280	1.66868	0.00427299
Glyma15g06270	1.66604	0.00537995
Glyma13g25510	1.66317	0.00401724
Glyma10g36200	1.6602	0.00100152
Glyma11g18890	1.65848	0.00997614
Glyma07g36380	1.65685	0.00818916
Glyma08g22840	1.65578	0.00136762
Glyma17g02370	1.65554	0.00467087
Glyma1403S00200	1.65291	0.000242438
Glyma15g00750	1.64626	0.000142925
Glyma12g13320	1.64624	0.00409021
Glyma03g06580	1.64349	0.0026695
Glyma03g38670	1.6412	0.000962021
Glyma18g50670	1.64046	0.00029605
Glyma04g11140	1.63868	0.0010305
Glyma10g28560	1.63838	0.00192769
Glyma07g02190	1.63802	0.00330403
Glyma10g02600	1.63499	0.00209663
Glyma06g12890	1.63361	0.00958879
Glyma05g03580	1.62879	0.00481721
Glyma08g03860	1.62833	0.00136798
Glyma12g29890	1.62568	0.00531841
Glyma16g05350	1.62042	0.00180397
Glyma04g02490	1.62033	0.00775729
Glyma19g39480	1.6183	0.00424546
Glyma10g09750	1.61604	0.00117477
Glyma11g02290	1.61601	0.00312963
Glyma15g17340	1.61123	0.00845327
Glyma11g37780	1.61009	0.0096148
Glyma19g27530	1.60944	0.00100296
Glyma13g39980	1.60117	0.00012562
Glyma11g06400	1.59869	0.000295926
Glyma19g01050	1.59784	0.000292522
Glyma15g13360	1.59192	0.00327083
Glyma18g18210	1.58611	0.00221789
Glyma06g00710	1.5799	0.00342432
Glyma11g06820	1.57979	0.000146322
Glyma01g39850	1.57788	0.00205376
Glyma03g40670	1.57417	0.000379463
Glyma15g38090	1.57104	0.00191523
Glyma09g06290	1.56987	0.00949536
Glyma13g20200	1.56767	0.00134065
Glyma02g42240	1.56709	0.00300748
Glyma02g44890	1.56501	0.00996356
Glyma15g38080	1.56162	0.00193811
Glyma17g12040	1.56087	0.0041286
Glyma13g17860	1.5593	0.000858902
Glyma12g20830	1.55891	0.00302587
Glyma09g37220	1.55575	0.0064202
Glyma19g42690	1.553	0.00166455
Glyma05g28820	1.55266	0.00242819
Glyma09g36580	1.5524	0.000270813
Glyma15g32230	1.55172	0.00744082
Glyma08g02060	1.55158	0.00383629
Glyma05g37860	1.5491	0.00612452
Glyma11g12450	1.54473	0.00093618
Glyma01g28310	1.54461	0.00132009
Glyma06g00770	1.53282	0.00463747
Glyma20g23540	1.53209	0.00191169
Glyma18g06210	1.53111	0.00299705
Glyma17g08550	1.53039	0.0067581
Glyma11g18990	1.52769	0.00463723
Glyma18g15530	1.52299	0.00614286
Glyma20g30650	1.52113	0.00117042
Glyma13g31060	1.5192	0.00503799
Glyma10g39740	1.51678	0.00292247
Glyma11g11500	1.51361	0.00753127
Glyma12g09810	1.51339	0.00728758
Glyma01g35460	1.51087	0.00958174
Glyma16g31290	1.50821	0.000657566
Glyma10g05440	1.50639	0.00349506
Glyma14g37890	1.50331	0.0084071
Glyma05g32810	1.49898	0.00256773
Glyma09g33250	1.49762	0.00124996
Glyma11g31500	1.49364	0.00257214
Glyma05g09130	1.48964	0.00499
Glyma18g00730	1.48315	0.00316373
Glyma15g00450	1.4822	0.00053245
Glyma06g05280	1.47842	0.00282154
Glyma17g36860	1.47589	0.0021808
Glyma11g15180	1.47276	0.004061
Glyma06g11560	1.46867	0.000761736
Glyma20g03910	1.46825	0.00176362
Glyma09g04660	1.46773	0.00333672
Glyma13g10000	1.46544	0.000172093
Glyma11g29720	1.46359	0.00545511
Glyma07g16740	1.46223	0.00714151
Glyma05g08590	1.46061	0.0015375
Glyma08g05510	1.46001	0.00851797
Glyma07g01390	1.45685	0.00580453
Glyma1784S00200	1.45538	0.003795
Glyma13g01420	1.44745	0.00650755
Glyma02g08250	1.44432	0.000852446
Glyma09g37350	1.44336	0.00757353
Glyma02g08740	1.44326	0.000734532
Glyma07g04820	1.43915	0.00101335
Glyma02g38270	1.43773	0.00535304
Glyma15g01610	1.43387	0.0059699
Glyma09g35000	1.43364	0.006946
Glyma03g04990	1.43292	0.00646649
Glyma19g44360	1.43058	0.00615936
Glyma02g31990	1.42831	0.0011481
Glyma20g34760	1.41936	0.000921475
Glyma20g38100	1.41801	0.00551139
Glyma01g32890	1.41585	0.00760344
Glyma07g16130	1.41381	8.62981e-05
Glyma08g07540	1.41316	0.00298366
Glyma20g30620	1.40784	0.00875354
Glyma06g41030	1.40325	0.00263569
Glyma10g28900	1.40284	6.76039e-05
Glyma17g37160	1.39907	0.00293736
Glyma08g18200	1.39825	0.00119334
Glyma11g15810	1.39773	0.00756051
Glyma20g27780	1.39634	0.00209562
Glyma18g06080	1.39404	0.000406605
Glyma07g03740	1.39065	0.000749669
Glyma19g44990	1.39062	0.00153967
Glyma17g04650	1.38979	0.00424712
Glyma12g08010	1.38543	0.00218652
Glyma18g02430	1.3841	0.00230811
Glyma20g23090	1.38296	0.000994826
Glyma01g38390	1.38103	0.00639058
Glyma07g02250	1.37935	0.00314701
Glyma20g11610	1.37729	5.84315e-05
Glyma06g07260	1.37704	0.00896758
Glyma06g18810	1.37698	0.000138419
Glyma20g31910	1.37655	0.000742848
Glyma06g11580	1.37628	0.00525063
Glyma10g39730	1.37249	0.000526384
Glyma03g38410	1.37202	0.00118754
Glyma17g37020	1.37065	0.00137339
Glyma05g31350	1.3699	0.00169531
Glyma18g46840	1.36945	0.00441039
Glyma08g18170	1.36508	0.00126505
Glyma04g33610	1.36285	0.00050145
Glyma05g08240	1.36275	0.00871395
Glyma07g30810	1.36108	0.0085458
Glyma17g06150	1.36057	1.07932e-05
Glyma14g06530	1.35635	0.00136888
Glyma14g07830	1.35494	0.00298799
Glyma20g01260	1.35424	0.00842043
Glyma04g42190	1.35338	0.00238015
Glyma20g35530	1.35314	0.000509186
Glyma20g01690	1.35223	0.000549091
Glyma03g00330	1.34897	0.000958663
Glyma08g23400	1.34397	0.000494317
Glyma11g35270	1.33839	0.00348762
Glyma03g42240	1.33512	0.0037247
Glyma11g10460	1.33391	0.000585142
Glyma18g50790	1.32759	0.000438414
Glyma08g35480	1.32342	0.00867328
Glyma07g38090	1.31622	8.21579e-05
Glyma03g25640	1.31503	0.00312923
Glyma05g27400	1.31371	0.00647137
Glyma08g01740	1.31051	0.000725731
Glyma19g00620	1.31004	0.000886427
Glyma10g27910	1.30882	0.00028112
Glyma09g00950	1.30875	0.0031707
Glyma07g04010	1.30678	0.00451485
Glyma11g26240	1.30629	0.00455052
Glyma13g30620	1.30451	0.000298318
Glyma13g33890	1.30177	0.000208491
Glyma03g38390	1.2984	0.00362296
Glyma11g13020	1.29499	0.00265753
Glyma02g39380	1.29045	0.000534776
Glyma06g03920	1.2899	0.00117953
Glyma01g20860	1.28854	0.00834685
Glyma20g27020	1.28649	0.00245945
Glyma17g38120	1.285	0.00554374
Glyma10g36950	1.28312	0.000419217
Glyma18g14740	1.28277	0.00769035
Glyma19g02600	1.28185	0.00274508
Glyma07g38780	1.28123	0.0046123
Glyma09g24410	1.27955	0.00119907
Glyma18g47660	1.27736	0.000313279
Glyma08g01760	1.27599	7.51597e-05
Glyma11g00240	1.27528	0.00160843
Glyma12g17280	1.27326	0.00290242
Glyma14g02360	1.27174	0.00735655
Glyma05g29820	1.27093	0.000610175
Glyma07g01600	1.26916	0.00401535
Glyma02g15370	1.26687	0.00669842
Glyma04g01910	1.26649	0.00829204
Glyma14g10780	1.26456	0.000993529
Glyma12g23150	1.26392	0.00394326
Glyma15g00560	1.26292	0.00211095
Glyma12g05980	1.26115	0.00149244
Glyma06g11050	1.25812	0.00026679
Glyma18g14510	1.25687	0.00528621
Glyma08g06730	1.25508	0.000242776
Glyma06g43630	1.25289	0.000495689
Glyma19g43680	1.25158	0.00717652
Glyma13g19790	1.25117	0.00327771
Glyma07g33460	1.25065	0.00191938
Glyma06g10990	1.24965	0.00129483
Glyma12g06760	1.2492	0.000686227
Glyma02g47280	1.24715	0.00189044
Glyma10g32080	1.24621	0.000965109
Glyma16g29680	1.24551	0.00635111
Glyma19g38970	1.24542	0.00213539
Glyma07g03260	1.24503	0.0037349
Glyma10g41540	1.24494	0.00282878
Glyma03g27560	1.24407	0.00761443
Glyma16g04420	1.244	0.00703686
Glyma02g38410	1.24345	0.00116198
Glyma13g27830	1.24012	0.00832664
Glyma02g09050	1.23817	0.00300239
Glyma18g03090	1.2366	0.0027557
Glyma01g43040	1.23592	0.00752077
Glyma04g03430	1.23541	0.00676102
Glyma11g18640	1.23329	0.000192339
Glyma10g08690	1.23322	0.000534406
Glyma15g17390	1.23078	0.00423702
Glyma07g01250	1.22992	0.00298103
Glyma20g23760	1.22746	0.00047193
Glyma04g41140	1.22214	0.00104559
Glyma17g04640	1.21918	0.00039616
Glyma03g41780	1.21861	0.00025463
Glyma18g52710	1.21815	0.0054123
Glyma04g33350	1.21768	0.000510095
Glyma02g40360	1.21737	0.00017762
Glyma14g18500	1.21721	0.00862187
Glyma06g01430	1.21665	0.000307335
Glyma09g25800	1.2135	0.000281931
Glyma16g27990	1.21245	0.00663198
Glyma13g29960	1.20657	0.00241832
Glyma06g09890	1.20512	0.000415316
Glyma08g14880	1.20426	0.00262795
Glyma17g36110	1.20258	0.00584769
Glyma13g43310	1.19956	0.00362186
Glyma07g30070	1.19856	0.00485457
Glyma02g47990	1.19814	0.00275325
Glyma02g00240	1.19547	0.00578133
Glyma13g23790	1.19498	0.00619567
Glyma14g38640	1.19151	0.00133479
Glyma08g08860	1.19098	0.00549674
Glyma13g31250	1.1908	0.00850291
Glyma10g36550	1.19039	0.00840962
Glyma20g32870	1.18869	0.00656547
Glyma11g06960	1.18757	0.000107162
Glyma18g03750	1.1872	0.00630103
Glyma02g35020	1.18294	0.00785621
Glyma11g05320	1.18284	0.00883347
Glyma07g09000	1.18148	0.0027854
Glyma02g15430	1.18074	0.00126198
Glyma11g36080	1.17972	0.00753159
Glyma04g42800	1.17852	0.0021651
Glyma06g42810	1.178	0.00288422
Glyma12g31020	1.1764	0.00199181
Glyma14g09510	1.17542	0.000233827
Glyma02g42390	1.17324	0.000135129
Glyma04g37640	1.17237	2.96288e-06
Glyma15g40140	1.17093	0.00284907
Glyma11g08590	1.1707	0.00698047
Glyma05g03730	1.16495	0.000965954
Glyma11g12900	1.16318	0.000353302
Glyma01g02290	1.16216	0.00368092
Glyma19g41010	1.16131	0.000672986
Glyma02g01580	1.16014	0.00539053
Glyma08g12470	1.15947	0.00618632
Glyma03g09100	1.15757	0.00151806
Glyma18g11010	1.15729	0.00318757
Glyma20g35340	1.15711	0.00397487
Glyma05g28210	1.15647	0.00192535
Glyma19g43340	1.15628	0.00188336
Glyma02g01650	1.15325	0.00735457
Glyma04g09820	1.15135	0.000146785
Glyma13g43730	1.1513	0.00747692
Glyma04g31690	1.14987	0.00112633
Glyma20g01700	1.1496	0.004156
Glyma09g01440	1.14721	0.00647615
Glyma03g24720	1.147	0.00888746
Glyma01g26670	1.14665	0.000199307
Glyma02g45190	1.1465	0.000816598
Glyma12g04670	1.14619	0.00104397
Glyma12g36100	1.14488	0.000689661
Glyma14g07680	1.14484	0.00153181
Glyma07g33050	1.14175	0.00245355
Glyma08g18750	1.13984	0.00222536
Glyma06g40170	1.13846	0.0043599
Glyma03g07880	1.13663	0.00334503
Glyma17g10480	1.13532	0.00029331
Glyma12g09730	1.1343	0.000119415
Glyma11g03460	1.13233	0.000505465
Glyma06g07990	1.13018	0.00318354
Glyma16g01870	1.12769	0.00139246
Glyma07g16270	1.12731	0.000531766
Glyma13g44730	1.1266	0.00933569
Glyma16g10780	1.12381	0.00147028
Glyma06g12420	1.12334	0.00298132
Glyma16g28240	1.12282	0.000905619
Glyma14g32900	1.12212	0.00344192
Glyma13g10140	1.12179	0.00959221
Glyma14g34080	1.12072	0.00455329
Glyma20g27990	1.12002	0.00622828
Glyma04g35580	1.1188	0.00205408
Glyma14g33480	1.11632	0.00769275
Glyma07g02240	1.11614	0.000581105
Glyma11g36010	1.11538	0.00523283
Glyma11g35990	1.11427	0.00377341
Glyma01g43930	1.11387	0.00588836
Glyma07g08150	1.11257	0.00207649
Glyma05g31070	1.11249	0.00178958
Glyma06g07220	1.11097	0.000537721
Glyma02g39710	1.11055	0.00842776
Glyma01g02190	1.11012	0.000626665
Glyma18g07090	1.10872	0.00292779
Glyma13g39290	1.10719	0.00407315
Glyma19g39760	1.10595	0.00160562
Glyma05g30040	1.10505	0.00694852
Glyma01g40450	1.10468	0.00308829
Glyma15g30150	1.10449	0.00189212
Glyma11g06390	1.10322	0.00224958
Glyma15g14890	1.10282	2.33012e-05
Glyma10g02930	1.10264	0.0012855
Glyma07g03560	1.10146	0.00174479
Glyma13g38650	1.1003	0.000554943
Glyma15g06870	1.09961	0.00978153
Glyma10g33300	1.09917	0.00250709
Glyma18g42480	1.09883	0.00908736
Glyma02g42600	1.09833	0.0016898
Glyma15g02040	1.09404	0.00283311
Glyma12g01610	1.09281	0.00443595
Glyma04g07950	1.09129	0.00442424
Glyma16g28070	1.08974	0.00279856
Glyma20g28000	1.08891	0.00869383
Glyma04g11290	1.08584	0.0063163
Glyma04g13490	1.08564	0.00366017
Glyma13g31290	1.08552	0.00616873
Glyma11g36840	1.08551	0.00384766
Glyma20g38820	1.08416	0.000829267
Glyma11g13320	1.08294	0.000163173
Glyma01g35600	1.08251	0.00455848
Glyma10g14110	1.07953	0.00448138
Glyma12g34230	1.07913	0.00159524
Glyma07g08440	1.07846	0.00195133
Glyma16g28310	1.07845	0.00540997
Glyma12g29510	1.07778	0.00382716
Glyma10g39230	1.07661	0.00125572
Glyma19g33580	1.0755	0.00188831
Glyma10g29190	1.07549	0.00218761
Glyma16g15800	1.07494	0.000339764
Glyma13g02550	1.07299	0.00417948
Glyma08g25090	1.0707	0.00253686
Glyma19g34410	1.07051	0.00132259
Glyma04g40650	1.07047	5.7981e-05
Glyma08g06470	1.06932	0.00195437
Glyma14g17300	1.06923	0.00104286
Glyma08g42910	1.06829	0.00614468
Glyma17g07910	1.06608	0.0066562
Glyma02g01910	1.06386	0.00133616
Glyma07g02610	1.06278	0.00162137
Glyma12g05030	1.06176	0.00353471
Glyma12g33720	1.05951	0.0024033
Glyma19g33120	1.05862	0.00652234
Glyma17g04690	1.05844	0.00764357
Glyma15g06310	1.05782	0.000932017
Glyma03g42310	1.05777	0.00134339
Glyma01g03710	1.05702	0.00662471
Glyma06g26370	1.05446	0.00454984
Glyma16g23420	1.05413	0.00744303
Glyma17g02300	1.05267	0.00187617
Glyma09g03400	1.05255	0.00747968
Glyma08g13790	1.05185	0.00136423
Glyma10g11000	1.05134	0.00679358
Glyma03g40100	1.05091	0.000557264
Glyma09g42020	1.05073	0.00829768
Glyma11g32300	1.05025	0.00332133
Glyma05g07680	1.04811	0.00232809
Glyma11g13060	1.04509	0.00493689
Glyma10g42800	1.0439	0.00208298
Glyma06g31630	1.04231	0.00118047
Glyma15g08300	1.04161	0.00133695
Glyma08g42840	1.04084	0.004126
Glyma08g13160	1.04073	0.00219632
Glyma15g05780	1.03794	0.00145448
Glyma20g24200	1.03752	0.00303256
Glyma09g09220	1.03599	0.000812775
Glyma16g02200	1.03283	8.329e-05
Glyma20g12220	1.03208	0.008698
Glyma07g17180	1.02958	0.00410586
Glyma08g27220	1.028	0.0083729
Glyma18g02920	1.02755	0.00195437
Glyma11g33400	1.02695	0.00516521
Glyma05g25810	1.0266	0.0058442
Glyma08g13350	1.02442	0.00304998
Glyma08g19050	1.02334	0.0053907
Glyma10g07940	1.02303	0.00524371
Glyma02g16620	1.02182	0.00175074
Glyma14g03560	1.0216	0.000477961
Glyma20g34190	1.02115	0.00821506
Glyma07g30430	1.01939	0.00480855
Glyma11g10130	1.01881	0.00542538
Glyma09g08100	1.0183	0.00598658
Glyma12g07890	1.01719	0.000132325
Glyma03g35710	1.016	9.10721e-05
Glyma20g35270	1.01563	0.00515095
Glyma14g21140	1.01414	0.00374788
Glyma18g48010	1.01281	0.00421467
Glyma09g04150	1.0121	0.00372026
Glyma09g08260	1.01198	0.00157455
Glyma04g01400	1.01142	0.00374383
Glyma07g23800	1.01121	0.00224541
Glyma19g09050	1.01028	0.00622118
Glyma15g03930	1.01014	0.00635485
Glyma15g42380	1.00938	0.00260274
Glyma0416S00200	1.0086	0.00135575
Glyma18g00460	1.00821	0.00170199
Glyma03g41070	1.00792	0.00223296
Glyma19g28990	1.00791	0.00144329
Glyma11g08250	1.00726	0.00346969
Glyma11g12560	1.00721	0.00502769
Glyma10g03340	1.00721	0.00317054
Glyma17g38220	1.00666	0.00222755
Glyma01g15930	1.00624	0.000809274
Glyma11g09420	1.00578	0.00994636
Glyma08g14740	1.00535	0.00121646
Glyma07g02420	1.00481	0.0093823
Glyma06g12710	1.00476	0.00478699
Glyma05g14740	1.0021	0.000113688
Glyma13g42680	1.0017	0.00157609
Glyma07g37280	1.00139	0.00166735
Glyma06g19720	1.00115	0.00935845
Glyma07g13960	-1.00035	0.00719037
Glyma08g15130	-1.00044	0.00291029
Glyma04g05350	-1.001	0.000767914
Glyma04g10680	-1.00145	0.00674736
Glyma08g43430	-1.00185	0.00949452
Glyma18g02900	-1.00201	0.00529617
Glyma06g33380	-1.00341	0.00213041
Glyma04g03140	-1.00375	0.000118062
Glyma14g07160	-1.00399	0.0012577
Glyma09g15790	-1.00418	0.00248817
Glyma13g18310	-1.00451	0.00175222
Glyma02g03020	-1.00595	2.08131e-05
Glyma08g45990	-1.00673	0.0014353
Glyma19g34090	-1.00746	0.00307827
Glyma03g02680	-1.00756	0.0033425
Glyma16g22060	-1.0103	0.0085764
Glyma17g04280	-1.01135	0.00424698
Glyma10g29900	-1.01286	0.00443873
Glyma18g12660	-1.01297	0.00518526
Glyma08g46270	-1.013	0.00593293
Glyma03g18990	-1.01362	0.000381527
Glyma10g39940	-1.01441	0.0064117
Glyma13g33990	-1.01732	0.00723676
Glyma04g35770	-1.01764	0.00251427
Glyma13g09490	-1.01827	0.00321368
Glyma06g21090	-1.01971	0.00843875
Glyma03g29820	-1.0203	0.00263622
Glyma04g05710	-1.02131	0.00337706
Glyma15g07860	-1.02229	0.00294859
Glyma19g29060	-1.02282	0.000117283
Glyma05g01560	-1.0232	0.00191806
Glyma08g27590	-1.02374	0.000454207
Glyma08g25710	-1.02418	0.0078596
Glyma13g21360	-1.02473	0.00206707
Glyma12g30840	-1.02486	0.000869928
Glyma07g37210	-1.02491	0.00877908
Glyma15g40520	-1.02508	0.00318398
Glyma06g47800	-1.02541	0.000133054
Glyma17g01310	-1.02596	0.00889832
Glyma19g34910	-1.02619	0.0014522
Glyma12g06130	-1.0264	0.00141674
Glyma14g07800	-1.02825	0.00641819
Glyma18g16260	-1.02898	0.000708959
Glyma02g25290	-1.02974	0.000213699
Glyma19g31600	-1.03035	0.00513348
Glyma05g08830	-1.03135	0.0029962
Glyma16g33550	-1.03212	0.00422815
Glyma03g29590	-1.03284	0.0027097
Glyma06g34900	-1.03302	0.00351234
Glyma08g42440	-1.03311	0.000825927
Glyma16g31960	-1.03314	0.00932046
Glyma17g07190	-1.03361	0.00125817
Glyma19g40350	-1.03467	0.00989225
Glyma15g18440	-1.03559	0.00397867
Glyma17g14600	-1.03587	0.00296048
Glyma10g07630	-1.0363	0.00671166
Glyma19g11770	-1.03634	0.000922685
Glyma14g36260	-1.03836	0.0012322
Glyma11g07340	-1.0384	0.00190921
Glyma02g37010	-1.0404	0.00110014
Glyma04g10080	-1.04116	0.00159507
Glyma06g18800	-1.04176	0.00683951
Glyma01g41030	-1.04333	0.000129962
Glyma18g15480	-1.04379	0.00381865
Glyma02g46570	-1.04447	0.00623375
Glyma04g37500	-1.04534	0.0011788
Glyma13g38050	-1.0459	0.00339007
Glyma08g19660	-1.04645	0.00211087
Glyma10g11530	-1.04716	0.00971263
Glyma12g05250	-1.04885	0.00150646
Glyma11g08960	-1.04915	0.00813604
Glyma02g31350	-1.05124	0.00560006
Glyma05g00920	-1.05133	0.00462966
Glyma15g20060	-1.05219	0.00204034
Glyma03g39350	-1.05234	0.0026865
Glyma09g41010	-1.05239	0.00123842
Glyma15g05360	-1.05249	0.00208454
Glyma11g29060	-1.05317	0.00611256
Glyma18g13750	-1.05322	0.00103707
Glyma08g14940	-1.05326	0.00667639
Glyma09g04940	-1.05433	0.00803025
Glyma16g03410	-1.05487	0.00266391
Glyma18g03280	-1.05518	0.00583153
Glyma08g47620	-1.05607	0.00366753
Glyma10g39100	-1.05632	0.00228892
Glyma11g19880	-1.05669	0.00822989
Glyma07g20400	-1.0579	0.00290116
Glyma10g03500	-1.05797	0.00425869
Glyma11g29070	-1.05812	0.00900773
Glyma13g37710	-1.05972	0.000265823
Glyma12g04220	-1.06005	0.00210528
Glyma10g11910	-1.06033	0.00311029
Glyma04g37630	-1.06102	0.000484951
Glyma05g02370	-1.0625	0.00261727
Glyma08g42870	-1.06268	0.00328437
Glyma20g36970	-1.06274	0.00197887
Glyma15g16630	-1.06326	0.000254161
Glyma20g01010	-1.06534	0.000666623
Glyma20g27560	-1.06586	0.00886626
Glyma20g37970	-1.0662	0.00674152
Glyma17g13340	-1.06646	0.00365741
Glyma12g05830	-1.0667	0.000106355
Glyma19g32820	-1.06713	0.00203975
Glyma12g14080	-1.06754	0.00133103
Glyma09g10570	-1.06823	0.00154433
Glyma07g33010	-1.06871	0.00850212
Glyma20g26540	-1.06892	0.00114285
Glyma08g43300	-1.06929	0.00177679
Glyma18g02340	-1.06952	0.00768708
Glyma14g04610	-1.0696	0.00146947
Glyma05g08680	-1.06973	0.0097249
Glyma08g21350	-1.07098	0.000330675
Glyma07g03220	-1.07103	0.000801123
Glyma17g08270	-1.07123	0.00375325
Glyma12g35560	-1.07168	0.00866038
Glyma10g43730	-1.07198	0.00446684
Glyma13g32160	-1.07231	0.00979704
Glyma18g51350	-1.07268	0.000230656
Glyma01g02390	-1.07288	0.00180253
Glyma18g45300	-1.0751	0.00255157
Glyma02g42020	-1.07578	0.00453265
Glyma06g47520	-1.07598	0.00351034
Glyma05g26930	-1.07615	0.00178698
Glyma14g07810	-1.07718	0.00112437
Glyma12g28910	-1.07744	0.00193222
Glyma10g03470	-1.07827	0.00401487
Glyma05g31310	-1.07956	0.00250214
Glyma05g21320	-1.07988	0.00971539
Glyma17g05270	-1.07999	0.00664205
Glyma07g01350	-1.08045	0.00536324
Glyma01g28780	-1.08109	0.00860855
Glyma17g01130	-1.08185	0.00693319
Glyma09g05120	-1.08278	0.00513912
Glyma20g30140	-1.08339	0.00156415
Glyma08g46820	-1.08357	0.00499765
Glyma20g31520	-1.08363	0.00664561
Glyma15g09540	-1.0839	0.00133449
Glyma13g00650	-1.08392	0.0069763
Glyma06g04690	-1.08439	0.00174722
Glyma05g03750	-1.08523	0.00254792
Glyma09g40520	-1.08543	0.00736959
Glyma03g34120	-1.08557	0.00988364
Glyma20g36000	-1.08623	0.00227738
Glyma18g00560	-1.08662	0.00544142
Glyma14g25840	-1.08872	0.00345779
Glyma03g00790	-1.08876	0.0020328
Glyma13g26450	-1.08885	0.00225719
Glyma04g37800	-1.08885	0.00951728
Glyma04g11380	-1.08893	0.00247805
Glyma13g01190	-1.08914	0.00226452
Glyma13g42340	-1.08983	0.00107758
Glyma01g45020	-1.08995	0.00621502
Glyma12g09050	-1.09071	0.00301919
Glyma18g52260	-1.0911	0.00142592
Glyma03g05440	-1.09386	0.00484647
Glyma05g02340	-1.09444	0.00771635
Glyma18g46230	-1.09527	0.00993511
Glyma04g35730	-1.09552	0.00163436
Glyma09g36690	-1.09566	0.00211639
Glyma13g37070	-1.09572	0.00803345
Glyma11g09920	-1.09641	0.00107961
Glyma13g29470	-1.09661	0.00685745
Glyma16g26000	-1.09679	0.00508369
Glyma18g03160	-1.09701	0.00225559
Glyma20g31380	-1.09729	0.00298275
Glyma05g07620	-1.09824	0.00433999
Glyma08g14910	-1.09932	0.00641617
Glyma16g04570	-1.09998	0.0023007
Glyma17g19790	-1.10058	0.000150474
Glyma16g28980	-1.1006	0.00427314
Glyma09g41030	-1.10093	0.00491216
Glyma19g03590	-1.102	0.000380309
Glyma03g34960	-1.10211	0.00269652
Glyma02g06400	-1.10377	0.000655675
Glyma03g27660	-1.10383	0.00538555
Glyma03g30960	-1.1041	0.00524229
Glyma19g03390	-1.10417	0.00800665
Glyma04g04030	-1.10422	0.00220803
Glyma17g18360	-1.10567	0.00732396
Glyma13g43130	-1.10774	0.00133196
Glyma13g19780	-1.1079	0.00398545
Glyma16g24440	-1.10914	0.00259048
Glyma18g46510	-1.10976	0.0043422
Glyma18g01500	-1.11109	0.0045583
Glyma08g16440	-1.11131	0.00425788
Glyma13g33830	-1.11183	0.000456356
Glyma11g00610	-1.11209	0.00297644
Glyma02g08270	-1.1123	0.00997924
Glyma12g28790	-1.11236	0.000165705
Glyma14g20430	-1.1127	0.00056767
Glyma01g43390	-1.11342	0.000406493
Glyma17g02640	-1.11396	0.00194055
Glyma20g33910	-1.11557	0.00509653
Glyma08g39150	-1.11606	0.00074355
Glyma06g47200	-1.11675	0.00112856
Glyma14g00760	-1.11833	0.000570671
Glyma15g02180	-1.11836	0.0046302
Glyma10g14340	-1.11877	0.000962889
Glyma19g22310	-1.11914	0.00323319
Glyma12g09220	-1.12118	0.00526307
Glyma12g09660	-1.12132	0.00298253
Glyma06g08910	-1.12148	0.00685463
Glyma16g02990	-1.12176	0.00201927
Glyma11g07380	-1.12366	0.000944102
Glyma15g06160	-1.1238	0.00806525
Glyma04g42120	-1.1255	0.00455587
Glyma02g45430	-1.12638	0.00562451
Glyma05g00750	-1.1267	0.00236959
Glyma11g01930	-1.12702	0.00332839
Glyma18g51830	-1.12842	0.00165596
Glyma20g34020	-1.12888	0.001038
Glyma16g16290	-1.12976	0.00150999
Glyma16g26030	-1.13075	0.00643859
Glyma07g38050	-1.13081	0.00258952
Glyma19g32510	-1.13133	0.00927038
Glyma08g01170	-1.132	3.17477e-05
Glyma01g00750	-1.13279	0.00159621
Glyma07g09200	-1.13337	0.00597505
Glyma02g04820	-1.13374	0.00691954
Glyma08g21650	-1.13374	0.00559996
Glyma19g44780	-1.13382	0.00199874
Glyma06g46260	-1.13582	0.00939996
Glyma11g37360	-1.1364	0.00267225
Glyma12g03220	-1.14014	0.00757434
Glyma06g08860	-1.14108	0.0020662
Glyma19g41840	-1.14132	0.00543898
Glyma07g01220	-1.14302	0.00122378
Glyma08g13510	-1.14349	0.00338812
Glyma05g31940	-1.14433	0.00808492
Glyma04g16850	-1.14484	0.00461679
Glyma15g14260	-1.14489	0.0058008
Glyma03g37280	-1.14493	0.000982137
Glyma08g22200	-1.14526	0.00389696
Glyma18g51400	-1.14712	0.00681984
Glyma08g43830	-1.1474	0.00501525
Glyma02g46290	-1.14744	0.00187368
Glyma14g37230	-1.14816	0.00201515
Glyma11g12280	-1.1494	0.00599625
Glyma01g38280	-1.14945	0.00213178
Glyma18g04640	-1.14969	0.00431191
Glyma17g15300	-1.15036	0.00911197
Glyma16g30980	-1.15104	0.00549446
Glyma10g03210	-1.15115	0.00784761
Glyma05g32380	-1.15141	0.000844228
Glyma14g06160	-1.15182	0.00764314
Glyma15g42450	-1.1523	0.00766474
Glyma15g40850	-1.15524	0.0058279
Glyma02g10550	-1.15611	0.00317888
Glyma09g13540	-1.15637	0.00711114
Glyma12g10580	-1.15637	0.00428727
Glyma19g41900	-1.15652	0.00656188
Glyma19g25930	-1.15666	0.00995115
Glyma13g17910	-1.15702	0.00657749
Glyma03g34360	-1.15771	0.000920959
Glyma10g29510	-1.15795	0.00322628
Glyma03g31880	-1.15981	0.000541358
Glyma15g13840	-1.16098	0.00289012
Glyma15g13600	-1.16135	0.000978658
Glyma16g22920	-1.16192	0.00392604
Glyma13g35970	-1.16246	0.00956884
Glyma11g33590	-1.16308	0.000675628
Glyma05g23870	-1.16351	0.00307285
Glyma02g36090	-1.1642	0.00565179
Glyma06g43480	-1.16473	0.00498289
Glyma18g02880	-1.16497	0.00296586
Glyma05g02240	-1.16621	0.00192806
Glyma13g02740	-1.16625	0.0012449
Glyma20g29100	-1.16654	0.00151276
Glyma01g23210	-1.16818	0.00503863
Glyma01g20720	-1.16871	0.00332637
Glyma07g08000	-1.16913	0.00153064
Glyma01g21530	-1.16942	0.00736651
Glyma09g37450	-1.1696	0.000218317
Glyma06g46000	-1.16994	0.00819429
Glyma02g10730	-1.17021	0.00182776
Glyma18g15260	-1.17075	0.000487552
Glyma16g32840	-1.17133	0.00131509
Glyma17g26540	-1.17317	0.00660562
Glyma10g07790	-1.17405	0.00226277
Glyma02g00340	-1.17442	0.000388767
Glyma03g33520	-1.17506	0.00393958
Glyma15g39060	-1.17535	0.00311946
Glyma14g09170	-1.1754	0.000213534
Glyma02g06650	-1.17613	0.00223139
Glyma15g03040	-1.17675	0.00842453
Glyma10g33920	-1.17729	0.000688619
Glyma12g14090	-1.17736	0.0068894
Glyma11g37680	-1.17751	0.0086111
Glyma01g27120	-1.17779	0.0012231
Glyma07g03650	-1.1781	0.00154626
Glyma13g03880	-1.17822	0.00390431
Glyma04g39400	-1.17885	0.00168383
Glyma15g22450	-1.17903	0.00679826
Glyma12g01070	-1.17963	0.00104456
Glyma13g01770	-1.18013	0.00831594
Glyma07g15410	-1.18115	0.00898042
Glyma14g00780	-1.18119	0.0039911
Glyma08g45380	-1.18165	0.00495451
Glyma17g05390	-1.18181	0.00123972
Glyma05g37760	-1.18221	0.00472019
Glyma01g35310	-1.18257	0.00694263
Glyma19g37620	-1.1833	0.00418067
Glyma20g27510	-1.18486	0.00149057
Glyma16g25830	-1.18535	0.00407827
Glyma16g04950	-1.18595	0.000108503
Glyma10g39080	-1.18607	0.00720716
Glyma19g36620	-1.18627	0.00211792
Glyma02g15340	-1.18644	0.00440205
Glyma09g40620	-1.18701	0.00788677
Glyma03g33890	-1.18845	0.00896759
Glyma05g37540	-1.18907	0.000549409
Glyma20g34060	-1.18995	0.00203028
Glyma15g17980	-1.19063	0.0036668
Glyma12g02260	-1.19104	0.0037958
Glyma09g01340	-1.19282	0.00246114
Glyma14g39210	-1.19307	0.0045683
Glyma05g37820	-1.19345	0.000314337
Glyma18g46340	-1.19412	0.0082611
Glyma08g25520	-1.19509	0.00568428
Glyma08g04020	-1.19516	0.00367486
Glyma11g29050	-1.1955	0.00276574
Glyma20g22820	-1.19611	0.00522455
Glyma02g10650	-1.19615	0.00574823
Glyma11g15890	-1.19635	0.00362638
Glyma16g25700	-1.19673	0.000306458
Glyma09g33590	-1.19729	0.00188999
Glyma19g25170	-1.19739	0.00302541
Glyma11g29080	-1.19741	0.000482813
Glyma17g01250	-1.19782	0.00385703
Glyma0048S00310	-1.19908	0.00164965
Glyma01g34590	-1.19946	0.000288997
Glyma14g01490	-1.19963	0.000526477
Glyma04g03600	-1.20034	0.00211609
Glyma17g04760	-1.20034	0.000733544
Glyma08g18080	-1.20309	0.000199367
Glyma15g01160	-1.20379	0.000169862
Glyma15g06350	-1.20409	0.00994653
Glyma02g02980	-1.20409	2.36919e-05
Glyma10g27790	-1.20545	0.00601493
Glyma06g13260	-1.20619	0.00600135
Glyma09g06810	-1.20804	0.0065482
Glyma03g05460	-1.20846	0.00153096
Glyma08g13700	-1.20848	0.00454359
Glyma15g15870	-1.20882	0.00177758
Glyma03g36340	-1.20902	0.00498742
Glyma01g00670	-1.20919	0.00459541
Glyma07g32980	-1.20954	0.0014961
Glyma18g45120	-1.2096	0.00123115
Glyma10g02750	-1.21025	0.00914246
Glyma20g24400	-1.21031	0.00383568
Glyma11g02140	-1.2122	0.00446767
Glyma01g31370	-1.21252	0.00487599
Glyma17g13700	-1.21297	0.000132783
Glyma04g38260	-1.21305	0.0056452
Glyma13g10090	-1.21496	0.00607985
Glyma15g12920	-1.21566	0.00264882
Glyma12g36060	-1.21566	0.00701006
Glyma20g29010	-1.21638	0.000184999
Glyma20g26650	-1.21661	0.00348217
Glyma08g46150	-1.21794	0.00256258
Glyma01g43220	-1.21949	0.00280394
Glyma19g36260	-1.21957	0.00814653
Glyma16g27290	-1.2225	0.00918161
Glyma10g02720	-1.22266	0.00723675
Glyma04g00450	-1.22274	0.00830496
Glyma03g41210	-1.22415	0.00256407
Glyma03g29100	-1.22463	1.7251e-05
Glyma07g10790	-1.22467	0.00598144
Glyma04g06750	-1.2248	0.00377651
Glyma02g36460	-1.22562	0.00112196
Glyma06g07070	-1.22834	0.00920354
Glyma07g00900	-1.23019	0.0014462
Glyma02g18380	-1.23056	0.00629713
Glyma10g41790	-1.23196	0.00948115
Glyma03g30940	-1.23208	0.00592333
Glyma06g22240	-1.2324	0.00974757
Glyma09g01380	-1.23248	0.00138379
Glyma15g03430	-1.23252	0.00235754
Glyma20g22510	-1.23278	0.00101299
Glyma04g05420	-1.23279	0.00131767
Glyma02g00990	-1.2332	0.0015413
Glyma13g16380	-1.23417	0.00110453
Glyma14g08860	-1.23611	0.00312361
Glyma19g35200	-1.23652	0.00464526
Glyma06g12600	-1.23708	0.00986781
Glyma05g02220	-1.24007	0.00605291
Glyma02g15570	-1.2401	0.00814272
Glyma15g02670	-1.24032	0.00137269
Glyma05g03610	-1.24121	0.0043839
Glyma10g00280	-1.24266	0.00370829
Glyma02g06940	-1.24312	0.00201082
Glyma08g42120	-1.24334	0.00865325
Glyma04g33030	-1.24447	0.00185695
Glyma03g00770	-1.24473	0.00309517
Glyma04g34130	-1.24497	0.00385372
Glyma06g02540	-1.24541	0.00604644
Glyma03g29000	-1.24607	0.00785307
Glyma01g22730	-1.24666	0.00527933
Glyma02g43040	-1.24721	0.00373222
Glyma13g19610	-1.24728	0.00461265
Glyma01g03940	-1.248	0.00203559
Glyma10g29560	-1.24858	0.00279554
Glyma09g06770	-1.24868	0.00404893
Glyma02g41840	-1.24895	0.0034192
Glyma15g23780	-1.25014	0.00806983
Glyma06g02060	-1.25029	0.00774763
Glyma19g05570	-1.25064	0.00180495
Glyma17g01570	-1.25183	0.00200058
Glyma02g01740	-1.25227	0.00233033
Glyma11g02630	-1.25315	0.0002427
Glyma02g47930	-1.25475	0.00280281
Glyma09g03600	-1.25485	0.00584441
Glyma05g32070	-1.25549	0.00846636
Glyma09g06950	-1.25599	0.00280672
Glyma11g05680	-1.25653	0.00579042
Glyma10g29240	-1.2566	0.00258905
Glyma07g30440	-1.25675	0.00341566
Glyma16g00800	-1.25814	0.000652255
Glyma18g08360	-1.25852	0.0008016
Glyma09g40990	-1.25867	0.000858067
Glyma13g30550	-1.25915	0.00727945
Glyma02g05140	-1.25956	0.00060445
Glyma19g34170	-1.26022	0.00335174
Glyma13g41490	-1.26068	0.00585244
Glyma10g38730	-1.26166	0.000849717
Glyma13g21240	-1.2618	0.00239157
Glyma03g26810	-1.26263	0.00363736
Glyma06g09950	-1.26365	0.00274233
Glyma04g08990	-1.2638	0.00994546
Glyma20g27300	-1.26484	0.00547851
Glyma07g00740	-1.26524	0.000902945
Glyma15g09530	-1.26546	0.00306848
Glyma08g18700	-1.2664	0.00709625
Glyma02g41830	-1.26676	0.00877404
Glyma10g27980	-1.26717	0.000471995
Glyma01g37970	-1.26732	0.00359302
Glyma06g13520	-1.26737	0.00126223
Glyma20g30480	-1.2684	0.000466844
Glyma15g06720	-1.26878	0.00537327
Glyma02g12960	-1.27054	0.00530741
Glyma17g24070	-1.27099	0.000477902
Glyma12g36290	-1.27349	0.00132287
Glyma13g41210	-1.2736	0.00081386
Glyma10g24420	-1.27738	0.000591798
Glyma11g04610	-1.27922	0.00721194
Glyma1009S00200	-1.28132	0.00529241
Glyma16g03760	-1.28165	0.00631122
Glyma16g06150	-1.2824	0.00458336
Glyma18g53600	-1.28341	0.00493307
Glyma03g25020	-1.28354	0.00681183
Glyma04g39500	-1.28369	0.00578767
Glyma06g08660	-1.28395	0.00760926
Glyma10g38910	-1.28619	0.00470083
Glyma18g01380	-1.28623	0.00232726
Glyma20g36040	-1.28646	0.00311331
Glyma01g42840	-1.28762	4.2329e-05
Glyma03g07910	-1.2877	0.000833927
Glyma06g12070	-1.2885	0.00434286
Glyma14g39780	-1.28898	0.00758175
Glyma07g35760	-1.28911	0.00168991
Glyma03g36300	-1.29034	0.00883869
Glyma13g29220	-1.2906	0.00587974
Glyma05g01310	-1.29089	0.0075074
Glyma14g02040	-1.29156	0.00782412
Glyma03g24020	-1.29241	0.0031103
Glyma14g05300	-1.29539	0.00692221
Glyma20g27180	-1.29554	0.00368092
Glyma14g04560	-1.29763	0.00766146
Glyma01g01310	-1.29912	0.00360761
Glyma20g28530	-1.29913	0.00939503
Glyma17g35140	-1.30084	0.00520953
Glyma14g27940	-1.3009	0.00195486
Glyma08g15300	-1.30115	0.00253189
Glyma10g33090	-1.30128	0.000137187
Glyma17g37140	-1.30364	0.00311147
Glyma12g02020	-1.30367	0.00279612
Glyma09g25490	-1.30401	0.00525491
Glyma07g05860	-1.30668	0.000398348
Glyma03g31010	-1.30867	0.0051021
Glyma01g45070	-1.30977	0.00910678
Glyma05g35660	-1.3111	0.00332406
Glyma08g42490	-1.31157	0.00545277
Glyma20g34970	-1.31173	0.00762372
Glyma06g44930	-1.31262	0.00895939
Glyma01g37130	-1.31269	0.00951421
Glyma13g10770	-1.31329	0.00372552
Glyma14g10890	-1.31439	0.0014298
Glyma01g33690	-1.31443	0.00441612
Glyma17g12970	-1.31563	0.00726329
Glyma12g02460	-1.31707	0.00927812
Glyma18g46240	-1.31836	0.0049542
Glyma10g04130	-1.31876	0.00187185
Glyma10g09410	-1.31881	0.00795227
Glyma06g45120	-1.31944	0.00437962
Glyma06g29960	-1.32038	0.00254579
Glyma16g29910	-1.32133	0.00459273
Glyma09g04370	-1.32164	0.00106839
Glyma20g35760	-1.32164	0.00418239
Glyma15g04200	-1.3222	0.00108253
Glyma06g10120	-1.32432	0.00296359
Glyma13g34050	-1.32495	0.00731422
Glyma19g00710	-1.32532	0.00375985
Glyma02g11640	-1.32602	0.00972652
Glyma10g37630	-1.32725	0.00780118
Glyma06g03860	-1.32764	0.00895872
Glyma04g15890	-1.3281	0.00596128
Glyma08g44490	-1.33063	0.00311454
Glyma15g13540	-1.33067	0.00674536
Glyma08g05680	-1.33157	0.00549875
Glyma01g43050	-1.3322	0.00349421
Glyma19g44000	-1.33476	0.00899142
Glyma10g38650	-1.33633	0.00237439
Glyma13g26690	-1.3367	0.0032004
Glyma13g34520	-1.33679	0.0081468
Glyma04g06410	-1.33708	0.00689199
Glyma15g07520	-1.33879	0.00636022
Glyma09g34660	-1.34277	0.00540183
Glyma02g37480	-1.34284	0.00307381
Glyma20g28740	-1.3459	0.00332541
Glyma09g08210	-1.34669	0.00155327
Glyma12g35520	-1.34726	0.000419853
Glyma02g05170	-1.34884	0.00877087
Glyma17g13770	-1.34906	0.0051628
Glyma19g00810	-1.34914	0.00602866
Glyma04g06850	-1.34956	0.00845919
Glyma06g05740	-1.34991	0.00794438
Glyma01g40110	-1.35055	0.00869285
Glyma09g16790	-1.35074	0.0028862
Glyma20g29790	-1.3531	0.00677775
Glyma05g08370	-1.35324	0.00165338
Glyma20g00220	-1.35338	0.00328028
Glyma17g10340	-1.35553	0.00491323
Glyma12g04480	-1.35595	0.000955076
Glyma19g00950	-1.35632	0.000701971
Glyma17g31360	-1.35728	0.00834815
Glyma20g01030	-1.35739	0.00404457
Glyma03g32290	-1.35787	0.00340965
Glyma02g28860	-1.35815	0.00209988
Glyma14g00660	-1.35903	0.00992615
Glyma03g32470	-1.35941	0.00188119
Glyma15g01450	-1.35995	0.00291864
Glyma03g31950	-1.36033	0.000975297
Glyma04g43110	-1.36037	0.0058803
Glyma16g21620	-1.36153	0.00208691
Glyma11g25780	-1.36293	0.00386744
Glyma01g00420	-1.36435	0.00730797
Glyma01g41820	-1.366	0.00903385
Glyma08g00320	-1.36697	0.000350694
Glyma02g23860	-1.36738	0.00632194
Glyma04g00230	-1.369	0.00885105
Glyma17g14530	-1.36974	0.00688406
Glyma15g15920	-1.37099	0.00594784
Glyma15g27740	-1.37109	0.000645464
Glyma06g09100	-1.37313	0.0028649
Glyma10g02810	-1.37323	0.00698269
Glyma03g27910	-1.37349	0.00881554
Glyma10g37480	-1.37353	0.00250359
Glyma13g28570	-1.37358	0.00939711
Glyma02g47260	-1.37407	0.000622765
Glyma17g05760	-1.37507	0.00150326
Glyma02g46940	-1.37746	0.00163923
Glyma10g05130	-1.37793	0.000565951
Glyma15g39090	-1.37872	0.00226475
Glyma07g00330	-1.37892	0.00183381
Glyma20g27570	-1.37978	0.000719993
Glyma11g33350	-1.3805	0.000276812
Glyma05g29580	-1.38139	0.00336906
Glyma11g05200	-1.38182	0.00794986
Glyma07g33890	-1.38388	0.00583136
Glyma10g01500	-1.38408	0.00886087
Glyma01g01920	-1.38451	0.00169355
Glyma02g31430	-1.38544	0.00592006
Glyma11g36460	-1.38582	0.00131447
Glyma05g02330	-1.38648	0.00328257
Glyma20g37780	-1.38842	0.00147958
Glyma01g45590	-1.38888	0.0086605
Glyma18g50010	-1.38913	0.00929765
Glyma17g34040	-1.38946	0.00613563
Glyma03g40950	-1.39106	0.0051473
Glyma07g38640	-1.39362	0.00110089
Glyma14g24480	-1.39367	0.00908265
Glyma03g05680	-1.39445	0.00818291
Glyma20g04880	-1.39547	0.00427903
Glyma14g26380	-1.39679	0.00925637
Glyma19g30720	-1.39718	0.00618579
Glyma18g04240	-1.39759	0.0049555
Glyma19g22560	-1.39866	0.00751406
Glyma05g32290	-1.39892	0.00675937
Glyma07g14350	-1.39933	0.00853013
Glyma06g12210	-1.39946	0.00503302
Glyma16g30120	-1.4026	0.00899619
Glyma04g05910	-1.40309	0.00970165
Glyma10g33970	-1.40412	0.00886948
Glyma02g03930	-1.40609	0.00644722
Glyma06g44460	-1.40631	0.00602128
Glyma12g34830	-1.40657	0.00441609
Glyma07g16490	-1.40695	0.00878586
Glyma07g16770	-1.41351	0.00194001
Glyma12g35490	-1.41404	0.00143212
Glyma08g46890	-1.41438	0.00681297
Glyma20g33560	-1.41593	0.00645766
Glyma18g48490	-1.41668	0.00530215
Glyma01g40620	-1.41774	0.00328544
Glyma02g44570	-1.41834	0.0089949
Glyma18g04610	-1.41843	0.00869313
Glyma17g09590	-1.42012	0.00423518
Glyma11g29410	-1.4205	0.00908329
Glyma02g15160	-1.42181	0.00168965
Glyma16g06640	-1.42192	0.00194806
Glyma02g14300	-1.4222	4.52617e-05
Glyma10g06090	-1.42232	0.00128833
Glyma13g13040	-1.42291	0.00615561
Glyma16g01510	-1.42367	0.00897398
Glyma14g09830	-1.42547	0.00359349
Glyma03g26700	-1.42551	0.00904237
Glyma17g07620	-1.42655	0.00095779
Glyma12g06820	-1.42698	0.00725767
Glyma16g29370	-1.42713	0.00284542
Glyma16g03240	-1.42729	0.00213399
Glyma04g38800	-1.42795	0.00453693
Glyma09g06800	-1.42842	0.00214514
Glyma17g01810	-1.42894	0.00828406
Glyma16g06070	-1.43064	0.00404594
Glyma13g41230	-1.43167	0.00637327
Glyma06g02790	-1.43187	0.00305367
Glyma05g30410	-1.43193	0.00659622
Glyma20g26530	-1.43304	0.00104548
Glyma13g23580	-1.43387	0.00434042
Glyma18g52580	-1.43515	0.000824246
Glyma10g43420	-1.43535	0.0095469
Glyma16g04760	-1.43631	0.000162825
Glyma07g39670	-1.43633	0.00480676
Glyma10g31540	-1.43636	0.00409782
Glyma18g14670	-1.4377	0.00190097
Glyma10g37660	-1.43867	0.00234583
Glyma19g39930	-1.43978	0.00615732
Glyma07g01960	-1.44023	0.00348252
Glyma03g22790	-1.44119	0.00129064
Glyma07g40190	-1.44154	0.00484213
Glyma18g08310	-1.4422	0.00125894
Glyma08g14260	-1.44246	0.00416203
Glyma04g05790	-1.44309	0.00679675
Glyma09g32160	-1.44334	0.00510776
Glyma10g39240	-1.44339	0.00130516
Glyma03g33540	-1.44606	0.00745996
Glyma17g03470	-1.44606	0.00409273
Glyma13g43910	-1.4474	0.000219029
Glyma07g39050	-1.44749	0.00500838
Glyma02g36370	-1.44985	0.00212976
Glyma06g42040	-1.45034	0.00177179
Glyma04g42540	-1.45055	0.00680498
Glyma18g44050	-1.4508	0.000918319
Glyma01g45630	-1.45165	0.00148043
Glyma09g39200	-1.45305	0.000334831
Glyma08g18590	-1.45351	0.00852882
Glyma11g09120	-1.45473	0.00756069
Glyma03g31390	-1.45524	0.000177151
Glyma10g34780	-1.4568	0.00590891
Glyma18g09560	-1.45763	0.00442009
Glyma17g11210	-1.45898	0.00390152
Glyma13g18140	-1.45923	0.00813249
Glyma09g25470	-1.46414	0.00575261
Glyma08g43710	-1.46417	0.00913953
Glyma19g36180	-1.46433	0.00302911
Glyma06g07660	-1.46444	0.00979748
Glyma16g31920	-1.46466	0.00638086
Glyma01g39450	-1.46469	0.00652876
Glyma10g35870	-1.46494	0.00212729
Glyma18g50270	-1.46736	0.00233644
Glyma08g22400	-1.46743	0.00365381
Glyma09g10020	-1.46821	0.00999041
Glyma14g37670	-1.46869	0.00893023
Glyma09g01050	-1.46981	0.00482076
Glyma07g16730	-1.4737	0.00499424
Glyma05g09310	-1.47562	0.00416654
Glyma06g04590	-1.47613	0.00207946
Glyma18g49460	-1.4778	0.00324215
Glyma08g21700	-1.4783	0.00998953
Glyma06g04580	-1.47983	0.00664985
Glyma05g25820	-1.47987	0.00237121
Glyma10g38830	-1.48062	0.00234179
Glyma10g42870	-1.4828	0.000744642
Glyma17g01870	-1.48342	0.00544088
Glyma09g33740	-1.48412	0.00493873
Glyma09g02120	-1.48461	0.000164648
Glyma13g43620	-1.48463	0.00173082
Glyma08g28000	-1.48488	0.00139014
Glyma20g35240	-1.4851	0.00247512
Glyma13g25620	-1.48623	0.00230985
Glyma04g33170	-1.48735	4.17644e-05
Glyma08g02550	-1.48843	0.00645192
Glyma08g18460	-1.49028	0.00455982
Glyma09g41760	-1.49042	0.000977959
Glyma11g03060	-1.49126	0.00331861
Glyma03g37370	-1.49241	0.0037925
Glyma05g06360	-1.49278	0.00590924
Glyma11g10610	-1.49301	0.00209357
Glyma16g18700	-1.49364	0.000222996
Glyma07g12680	-1.49575	0.00419093
Glyma08g41050	-1.49726	0.00259368
Glyma11g19480	-1.49857	0.00446938
Glyma06g17860	-1.49912	1.02698e-05
Glyma17g34830	-1.49998	0.00294741
Glyma15g09340	-1.50077	0.00799287
Glyma09g04360	-1.50082	0.000247826
Glyma04g38500	-1.50143	0.000165446
Glyma09g31270	-1.50193	0.0080954
Glyma16g28900	-1.50329	0.000279105
Glyma04g36540	-1.50505	0.000283625
Glyma13g03200	-1.50532	0.00470705
Glyma19g32800	-1.50536	0.00086438
Glyma14g20380	-1.5071	0.000679135
Glyma19g00280	-1.50735	0.00151468
Glyma15g08410	-1.50745	0.00142344
Glyma04g36150	-1.50813	0.00855105
Glyma08g28900	-1.50814	0.00341581
Glyma18g09120	-1.50842	0.00620158
Glyma05g31000	-1.50972	0.00405717
Glyma10g43440	-1.51139	0.00207756
Glyma08g15560	-1.5127	0.00271955
Glyma03g16580	-1.51301	0.00161145
Glyma19g34400	-1.51335	0.00457759
Glyma11g02990	-1.51385	0.00618932
Glyma11g05420	-1.51429	0.00800273
Glyma09g04980	-1.51431	0.00992034
Glyma10g28460	-1.51464	0.00187911
Glyma08g44970	-1.51502	0.00294177
Glyma17g36720	-1.51554	0.0027072
Glyma19g36630	-1.51625	0.00348816
Glyma10g35000	-1.51778	0.00599225
Glyma08g03260	-1.51815	0.00359706
Glyma15g39390	-1.5185	0.00992382
Glyma11g33020	-1.51992	0.00480488
Glyma08g25470	-1.52364	0.0014681
Glyma11g05780	-1.52488	0.00200513
Glyma06g16110	-1.52572	0.00451888
Glyma01g20870	-1.52603	0.00701305
Glyma08g45050	-1.5265	0.00930496
Glyma0430S00210	-1.5287	0.00450678
Glyma08g41510	-1.52991	0.00162148
Glyma04g42550	-1.53014	0.00530776
Glyma12g03920	-1.53051	0.00635101
Glyma16g32830	-1.53097	0.000295843
Glyma18g37990	-1.53119	0.00201394
Glyma03g25800	-1.53233	0.00825714
Glyma18g00760	-1.53266	0.00633332
Glyma11g02950	-1.53478	0.00312261
Glyma13g41680	-1.53486	0.00875423
Glyma11g21020	-1.5358	0.00388413
Glyma18g43650	-1.53581	7.62931e-05
Glyma12g33620	-1.53662	0.00468079
Glyma06g00280	-1.53748	0.00657781
Glyma09g10290	-1.53846	0.00197512
Glyma08g45820	-1.53849	0.00103298
Glyma11g02080	-1.53929	0.000744868
Glyma05g32210	-1.53943	0.00854215
Glyma11g34250	-1.54169	0.0010528
Glyma13g38490	-1.54207	0.008891
Glyma03g31380	-1.54368	0.00773665
Glyma07g38850	-1.54393	0.00253224
Glyma02g11860	-1.54404	0.00611466
Glyma16g26890	-1.54664	0.00372695
Glyma20g24970	-1.54685	0.0069824
Glyma19g32480	-1.54956	0.00204382
Glyma14g33860	-1.55133	0.00454471
Glyma17g14620	-1.55158	0.000599592
Glyma06g11070	-1.55231	0.00633829
Glyma02g43790	-1.5529	0.00555435
Glyma01g02240	-1.55307	0.0026627
Glyma07g38920	-1.55319	0.00476663
Glyma19g06110	-1.55337	0.00634252
Glyma01g42720	-1.55355	0.0012983
Glyma20g24590	-1.55571	0.00172559
Glyma05g05940	-1.55756	0.00868396
Glyma07g03100	-1.56212	0.00531174
Glyma06g15350	-1.56294	0.00319209
Glyma10g41410	-1.5646	0.00191694
Glyma19g27930	-1.56474	0.00265
Glyma04g00610	-1.56506	0.00215827
Glyma16g27360	-1.56557	0.00346146
Glyma20g38590	-1.56718	0.005867
Glyma17g11380	-1.56869	0.00992175
Glyma05g03000	-1.57056	0.00842849
Glyma13g28550	-1.57467	0.00722265
Glyma03g36440	-1.5773	0.00464882
Glyma09g26070	-1.58249	0.00382229
Glyma03g38120	-1.58326	0.0044872
Glyma15g13020	-1.58345	0.0048435
Glyma07g15190	-1.58669	0.00276022
Glyma04g41970	-1.58821	0.00285455
Glyma03g29900	-1.59041	0.000170008
Glyma15g02790	-1.59098	0.00523966
Glyma16g31230	-1.59158	0.000104391
Glyma13g24280	-1.59302	0.00624737
Glyma05g35920	-1.59359	0.00215904
Glyma01g38860	-1.59438	0.00197093
Glyma05g05460	-1.59589	0.0022172
Glyma13g32990	-1.59984	0.00494148
Glyma09g02690	-1.60002	0.00527906
Glyma08g40510	-1.60006	0.000876799
Glyma13g19350	-1.60215	0.00250744
Glyma07g35620	-1.60534	0.00754717
Glyma18g06870	-1.60581	0.0018776
Glyma03g37010	-1.60598	0.00336676
Glyma01g39430	-1.60812	0.00559931
Glyma09g28620	-1.60859	0.00234054
Glyma01g44270	-1.60905	0.000900356
Glyma01g32390	-1.60907	0.00753972
Glyma06g44420	-1.61108	0.0092622
Glyma13g42630	-1.61222	0.00415981
Glyma11g06040	-1.61305	0.00491672
Glyma09g09390	-1.61455	0.00296359
Glyma20g26730	-1.61606	0.00128492
Glyma20g33320	-1.61659	0.00942657
Glyma04g42920	-1.61738	0.00397663
Glyma12g08580	-1.61924	0.0039242
Glyma15g11890	-1.62021	0.00218053
Glyma08g04400	-1.62468	0.00172379
Glyma17g05720	-1.62577	0.00025018
Glyma05g33860	-1.63221	0.00832014
Glyma17g00590	-1.63272	0.00412284
Glyma02g08210	-1.63286	0.00445406
Glyma08g02600	-1.63438	0.0046884
Glyma03g33380	-1.63445	0.00397039
Glyma13g23440	-1.63596	0.00961399
Glyma16g02950	-1.6376	0.00260536
Glyma14g17270	-1.63789	0.00583343
Glyma01g05980	-1.63809	0.00432726
Glyma10g15730	-1.63893	0.00115703
Glyma07g13790	-1.64029	7.81449e-05
Glyma18g29510	-1.64115	0.00938047
Glyma13g42660	-1.64143	0.00658917
Glyma08g21430	-1.64161	0.00653395
Glyma03g39130	-1.64184	0.00200992
Glyma09g26770	-1.64409	0.00253362
Glyma06g45510	-1.64415	2.4621e-05
Glyma11g01240	-1.64496	0.000150979
Glyma08g16560	-1.64605	0.000572758
Glyma08g45120	-1.64673	0.00577478
Glyma13g10790	-1.65089	0.000499239
Glyma16g07480	-1.65188	0.00620621
Glyma10g27650	-1.65207	8.9958e-05
Glyma03g31410	-1.65507	0.00701607
Glyma03g29770	-1.65648	0.00496463
Glyma11g05230	-1.65728	0.00519488
Glyma07g19060	-1.65904	0.000141866
Glyma04g05040	-1.66136	0.00605217
Glyma17g10470	-1.66211	0.00692394
Glyma11g37330	-1.66254	0.00350455
Glyma18g51820	-1.66325	0.00896856
Glyma18g39710	-1.66561	0.00806152
Glyma15g37420	-1.66744	0.00643901
Glyma07g38930	-1.67052	0.00347691
Glyma02g04900	-1.67111	0.00800068
Glyma19g01970	-1.67127	0.00161777
Glyma03g35530	-1.67325	0.00752575
Glyma15g04990	-1.67427	0.00537321
Glyma15g03900	-1.67464	0.0018916
Glyma10g28610	-1.6814	0.00476358
Glyma15g42920	-1.68339	0.00880305
Glyma06g02740	-1.68463	0.00187843
Glyma13g26600	-1.68496	0.00312509
Glyma11g06210	-1.6853	0.00379616
Glyma13g06690	-1.6878	0.00420192
Glyma09g35310	-1.69281	0.000123713
Glyma06g08520	-1.69941	0.00407869
Glyma06g06090	-1.70215	0.00295411
Glyma06g10610	-1.70301	0.00169719
Glyma09g15850	-1.70371	0.00838749
Glyma19g07080	-1.70416	0.00310265
Glyma12g01720	-1.70739	0.00677374
Glyma15g15840	-1.70873	0.00640916
Glyma07g17030	-1.70891	0.00105565
Glyma03g01110	-1.7103	0.000142293
Glyma08g29160	-1.71209	0.0063087
Glyma06g18980	-1.71253	0.00785139
Glyma17g03920	-1.71605	0.00431041
Glyma08g04390	-1.71818	0.00837662
Glyma19g03770	-1.71899	0.00400621
Glyma13g41220	-1.71953	0.00639383
Glyma07g39620	-1.7211	0.00155731
Glyma07g17190	-1.7287	0.00691517
Glyma20g23370	-1.73433	0.00580027
Glyma15g38190	-1.73486	0.000610441
Glyma09g32150	-1.73586	0.00865024
Glyma14g06930	-1.73614	0.00357049
Glyma09g04510	-1.73727	0.00922021
Glyma07g38460	-1.73944	0.00756325
Glyma07g09660	-1.73976	0.00665632
Glyma06g02630	-1.73987	0.0057119
Glyma02g41980	-1.74234	0.00229095
Glyma06g00680	-1.74322	0.00706884
Glyma07g13800	-1.74369	0.00026839
Glyma14g39400	-1.74708	0.00970072
Glyma07g00720	-1.74716	0.00367482
Glyma19g32970	-1.74826	0.00634467
Glyma11g21010	-1.75004	0.00944429
Glyma17g07250	-1.75366	0.0028015
Glyma16g04610	-1.75672	0.00701
Glyma04g40560	-1.75819	0.00307448
Glyma11g02650	-1.75949	0.00407498
Glyma02g38210	-1.75964	0.000441134
Glyma04g07720	-1.76016	0.000145552
Glyma08g38270	-1.76026	0.00545742
Glyma10g38930	-1.7635	0.0082791
Glyma18g22910	-1.7651	0.00321936
Glyma16g02460	-1.76623	0.00329457
Glyma09g03330	-1.77097	0.00597987
Glyma03g40210	-1.7736	5.40789e-06
Glyma05g29400	-1.77397	0.0019971
Glyma18g48600	-1.77663	0.004117
Glyma07g31270	-1.77695	0.00754604
Glyma14g03200	-1.77818	0.00360285
Glyma10g33790	-1.78207	0.000139626
Glyma08g09300	-1.78596	0.00962574
Glyma09g40510	-1.78676	0.00657067
Glyma04g16760	-1.79215	0.00188245
Glyma10g28680	-1.79793	0.00126009
Glyma07g02150	-1.80062	0.0019876
Glyma04g34810	-1.80201	0.0091048
Glyma20g30420	-1.8022	0.0092346
Glyma07g06050	-1.80252	0.00255815
Glyma03g31050	-1.80255	0.00711369
Glyma01g26230	-1.80335	0.00179937
Glyma20g06210	-1.80522	0.000806173
Glyma04g03160	-1.80896	0.00451497
Glyma20g06540	-1.81051	0.000129214
Glyma20g32480	-1.81303	0.00242897
Glyma17g03090	-1.81331	0.00104013
Glyma02g43550	-1.81394	0.00725582
Glyma15g13900	-1.81587	0.00380154
Glyma09g35760	-1.8196	0.00108385
Glyma18g50100	-1.82467	0.00869948
Glyma07g11320	-1.8308	0.00010549
Glyma02g08490	-1.83645	0.00848698
Glyma09g25520	-1.8383	0.00062452
Glyma18g20740	-1.83884	0.0015409
Glyma15g16570	-1.83889	0.00738626
Glyma06g15130	-1.84057	0.00972502
Glyma06g48260	-1.84231	0.00175301
Glyma01g42350	-1.84731	0.00809754
Glyma19g40370	-1.8525	0.00652663
Glyma13g22390	-1.85355	0.00433261
Glyma13g16960	-1.85612	0.00177683
Glyma20g26290	-1.85973	0.0067811
Glyma15g37480	-1.86051	0.0003789
Glyma08g16900	-1.86261	0.00111384
Glyma02g02000	-1.86305	0.00132932
Glyma05g32430	-1.86371	0.00430341
Glyma02g33100	-1.86568	0.00108953
Glyma09g01290	-1.86602	0.00424433
Glyma08g11130	-1.86708	0.00323326
Glyma16g13370	-1.87247	0.00467913
Glyma17g02000	-1.88199	0.00646995
Glyma12g02210	-1.88281	0.00645055
Glyma14g09650	-1.88308	0.00839017
Glyma02g12530	-1.88367	0.00293923
Glyma10g34160	-1.88855	0.0037993
Glyma20g35840	-1.88918	0.00105062
Glyma19g30110	-1.88922	0.000970055
Glyma04g39990	-1.89064	0.00571
Glyma01g26220	-1.89519	0.000624215
Glyma08g40830	-1.89737	0.00261074
Glyma15g39740	-1.89876	0.00420398
Glyma16g34470	-1.90129	0.00689654
Glyma02g01040	-1.90235	0.00731263
Glyma11g12110	-1.90481	0.00707473
Glyma09g32120	-1.90548	0.000648689
Glyma09g35620	-1.9117	0.00555549
Glyma01g38150	-1.91536	0.00876722
Glyma06g03610	-1.91735	0.0079922
Glyma11g29450	-1.91778	0.00341145
Glyma16g25690	-1.92114	0.00328399
Glyma02g46320	-1.92184	0.000730715
Glyma07g35040	-1.92532	0.00395206
Glyma15g11130	-1.92674	0.00143484
Glyma18g44410	-1.92696	0.00989795
Glyma06g21920	-1.92718	0.000450338
Glyma09g30930	-1.92797	0.00166139
Glyma03g32610	-1.92934	0.00333759
Glyma09g01470	-1.93171	0.00954841
Glyma17g10950	-1.93197	0.000326888
Glyma17g12260	-1.93326	0.00104409
Glyma07g07340	-1.93476	0.00237678
Glyma08g08920	-1.94067	0.00399592
Glyma10g07300	-1.94287	0.00982138
Glyma10g39600	-1.94406	0.00448573
Glyma13g01390	-1.94409	0.00673243
Glyma12g04320	-1.94602	0.00910684
Glyma07g01980	-1.94639	0.00833162
Glyma17g08660	-1.9464	0.00438823
Glyma14g39910	-1.94861	0.000253487
Glyma02g04550	-1.94878	0.00561281
Glyma20g26920	-1.94917	0.00390645
Glyma03g04920	-1.95174	0.00423078
Glyma07g09700	-1.9647	0.000387147
Glyma08g26970	-1.96699	0.00912547
Glyma02g36630	-1.97151	0.00755643
Glyma07g01730	-1.98295	0.000444317
Glyma15g07170	-1.98605	0.00139606
Glyma03g25600	-1.98641	0.00151344
Glyma16g33150	-1.99163	0.0026711
Glyma10g06990	-1.99187	0.00351621
Glyma01g42450	-1.99594	0.00611099
Glyma14g11920	-1.99789	0.0099186
Glyma05g26810	-2.00587	0.00754473
Glyma05g00370	-2.00763	0.00725737
Glyma16g33140	-2.01116	0.00583768
Glyma18g44300	-2.01924	0.000908414
Glyma03g39590	-2.02229	0.00767027
Glyma02g10600	-2.0225	0.00974213
Glyma07g39510	-2.02486	0.00973629
Glyma08g19290	-2.02667	0.00168804
Glyma10g43800	-2.03899	0.00216335
Glyma15g04920	-2.03984	0.00120245
Glyma03g24320	-2.04044	0.000152921
Glyma15g03610	-2.04118	0.00114735
Glyma14g07020	-2.04133	0.00910802
Glyma02g16600	-2.04307	0.0051502
Glyma08g01470	-2.04357	0.00298675
Glyma14g23780	-2.04691	0.00646699
Glyma08g11310	-2.04756	0.00716402
Glyma13g31090	-2.04872	0.00521141
Glyma08g10780	-2.05257	0.00654741
Glyma01g32400	-2.06556	0.000584062
Glyma17g11310	-2.06652	0.00340687
Glyma05g25980	-2.06724	0.00867303
Glyma07g36680	-2.07985	0.008613
Glyma07g00500	-2.0808	0.00849395
Glyma10g33290	-2.08217	0.00598663
Glyma18g13840	-2.08977	0.00137669
Glyma09g36360	-2.09366	0.000709376
Glyma13g36450	-2.09459	0.00601613
Glyma10g36290	-2.09588	0.00369514
Glyma03g37770	-2.0991	0.00779738
Glyma20g38580	-2.10018	0.00256188
Glyma11g29830	-2.10242	0.00222106
Glyma11g07560	-2.1106	0.000588499
Glyma07g05970	-2.1152	0.00384273
Glyma15g42140	-2.11525	0.00270281
Glyma14g09110	-2.12271	0.00134032
Glyma03g00660	-2.12613	0.00256487
Glyma13g07990	-2.1311	0.00257014
Glyma08g45230	-2.13163	0.00611661
Glyma07g34540	-2.13831	0.00236936
Glyma13g01140	-2.14151	0.00153256
Glyma07g08050	-2.14152	0.0010805
Glyma09g28310	-2.14309	0.0031664
Glyma03g17330	-2.1452	0.00578253
Glyma13g37620	-2.14759	0.00939257
Glyma01g03060	-2.15114	0.00530667
Glyma03g39770	-2.15307	0.00150021
Glyma14g05850	-2.15357	0.00250543
Glyma05g35930	-2.15666	0.00980893
Glyma20g21940	-2.16057	0.00177881
Glyma10g37220	-2.16235	0.00352708
Glyma03g03820	-2.16317	0.00200289
Glyma05g28320	-2.1681	0.00161386
Glyma17g11150	-2.17153	0.000979023
Glyma03g37720	-2.17314	0.00213002
Glyma10g40990	-2.1852	0.00881575
Glyma18g44450	-2.18932	0.00422628
Glyma17g12340	-2.19773	0.00412151
Glyma17g15900	-2.20398	0.00478734
Glyma07g07320	-2.20547	0.00974468
Glyma14g11760	-2.20616	0.00927435
Glyma11g14160	-2.20632	0.00390494
Glyma09g31640	-2.20947	0.00188878
Glyma06g48250	-2.21294	0.00585975
Glyma19g37680	-2.21396	0.000864072
Glyma15g38140	-2.22781	0.00602726
Glyma12g01730	-2.23291	4.3289e-06
Glyma07g03920	-2.23871	0.00408599
Glyma17g11220	-2.23985	0.00839832
Glyma13g32910	-2.24153	0.00963976
Glyma08g23050	-2.24185	0.00118201
Glyma10g07780	-2.2496	0.00636461
Glyma05g33440	-2.25547	0.00824913
Glyma18g01010	-2.25825	0.00132645
Glyma11g37130	-2.2627	0.00513082
Glyma15g37520	-2.26886	0.00333124
Glyma14g09710	-2.27096	0.000117746
Glyma07g07660	-2.27112	0.00824639
Glyma13g34330	-2.27545	0.000292032
Glyma15g12370	-2.28013	0.00184046
Glyma01g41750	-2.2833	0.00334574
Glyma16g01430	-2.28333	0.00106609
Glyma03g32600	-2.28909	0.00594227
Glyma19g29920	-2.29745	0.00665781
Glyma12g31150	-2.30863	8.69826e-05
Glyma19g29510	-2.31027	0.00345125
Glyma10g40580	-2.31127	0.00336381
Glyma04g41710	-2.31221	0.00976258
Glyma09g35590	-2.31581	0.00578499
Glyma10g33640	-2.32147	0.00263705
Glyma06g04680	-2.32773	0.00400151
Glyma03g36800	-2.32781	0.00712269
Glyma03g40930	-2.33006	0.00669688
Glyma20g33960	-2.35188	0.00888805
Glyma02g39950	-2.35645	0.00163685
Glyma15g17420	-2.36938	0.00873155
Glyma07g13780	-2.37272	0.00349501
Glyma04g43470	-2.37589	0.00619942
Glyma01g06820	-2.38302	0.00384477
Glyma04g07780	-2.3877	0.00828592
Glyma18g00410	-2.39403	0.00788964
Glyma16g33710	-2.39755	0.00222593
Glyma08g07550	-2.40077	4.25367e-05
Glyma20g28010	-2.40437	0.00363686
Glyma10g06870	-2.41297	0.000901283
Glyma08g17010	-2.41934	0.00338941
Glyma18g49240	-2.43294	0.00654267
Glyma13g02840	-2.43388	0.00334738
Glyma02g17330	-2.43568	0.00286985
Glyma02g43370	-2.43836	0.00849534
Glyma01g04120	-2.4404	0.008013
Glyma06g11840	-2.448	0.00741282
Glyma09g28100	-2.45664	0.00259546
Glyma15g29560	-2.46415	0.00181822
Glyma09g28340	-2.46465	0.000459958
Glyma01g40100	-2.46498	0.00356212
Glyma09g01240	-2.49096	0.0010483
Glyma10g29890	-2.49272	0.00877275
Glyma04g10860	-2.51144	0.00897757
Glyma01g32760	-2.51215	0.00747884
Glyma05g08650	-2.51286	0.0055587
Glyma08g45490	-2.53103	4.67056e-06
Glyma02g18090	-2.53327	0.00754814
Glyma10g05420	-2.53821	0.000107373
Glyma03g30380	-2.54678	0.00103817
Glyma16g29620	-2.54882	0.006399
Glyma18g06270	-2.55425	0.00314583
Glyma08g22420	-2.5566	4.64251e-05
Glyma10g43830	-2.55667	0.0065568
Glyma13g44270	-2.56019	0.00309876
Glyma08g10250	-2.56484	0.00369798
Glyma13g40410	-2.57188	0.00607333
Glyma10g26250	-2.57346	0.00368815
Glyma04g43480	-2.57413	0.00218161
Glyma07g38860	-2.5865	0.00489005
Glyma16g01990	-2.60578	0.00974389
Glyma07g07670	-2.61799	0.000670808
Glyma04g02920	-2.64372	0.00534453
Glyma13g27880	-2.66913	0.000558443
Glyma13g03520	-2.67429	0.00291815
Glyma16g32960	-2.70559	1.68785e-06
Glyma11g09800	-2.72645	0.0090792
Glyma08g17530	-2.72755	0.000129875
Glyma19g41630	-2.74319	0.000473175
Glyma17g21530	-2.74885	0.00382912
Glyma13g23150	-2.78907	0.000207167
Glyma03g01490	-2.79416	0.00615933
Glyma05g15230	-2.82088	0.00959578
Glyma13g36390	-2.82737	0.00725109
Glyma01g07860	-2.83427	0.00293335
Glyma06g06350	-2.8344	0.000737775
Glyma03g04370	-2.84515	0.00955988
Glyma08g06120	-2.84527	0.00982854
Glyma20g30320	-2.85449	0.00575173
Glyma08g17890	-2.87843	0.00993791
Glyma01g40610	-2.88893	2.16247e-06
Glyma17g29320	-2.8956	0.0002042
Glyma01g20900	-2.8958	5.71492e-06
Glyma13g17330	-2.90131	0.00206134
Glyma09g36220	-2.90385	0.00317615
Glyma03g14200	-2.91297	0.00261629
Glyma01g03110	-2.916	0.00160148
Glyma16g05640	-2.93637	0.0028072
Glyma05g15220	-2.95017	0.00571104
Glyma04g19450	-2.97049	0.00286639
Glyma18g11840	-2.98874	0.00345887
Glyma11g35850	-2.99417	0.00126555
Glyma16g30390	-3.00201	0.00742467
Glyma12g22950	-3.02957	0.00203614
Glyma06g45940	-3.04632	0.00981967
Glyma07g31300	-3.05762	0.00979265
Glyma11g19920	-3.08215	0.00359228
Glyma12g32990	-3.09982	0.00953527
Glyma15g41620	-3.11866	0.000368179
Glyma08g21410	-3.12595	0.00177164
Glyma18g51680	-3.16601	0.00573525
Glyma06g03100	-3.17752	0.00478563
Glyma03g37420	-3.20817	0.00112868
Glyma03g39050	-3.24675	0.00420309
Glyma01g33170	-3.31838	0.000450162
Glyma10g09350	-3.36703	0.00472148
Glyma19g35530	-3.4234	0.0080139
Glyma10g36890	-3.42378	0.00819292
Glyma19g29190	-3.47171	0.00890067
Glyma17g05170	-3.51386	0.00727542
Glyma03g39340	-3.51945	0.000167994
Glyma20g01100	-3.57935	0.00439361
Glyma02g06800	-3.61578	0.00114979
Glyma08g46010	-3.89002	0.0015253
Glyma12g01590	-3.93523	0.000710603
Glyma15g11270	-3.97052	0.00149316
Glyma20g28620	-4.13252	0.009442
Glyma09g36850	-4.18823	0.00509536
Glyma07g01410	-4.26262	0.00693626
Glyma01g38530	-4.56002	0.00490786
Glyma06g20380	-4.66127	0.000819015
Glyma08g06090	-4.99389	0.00437192
Glyma12g30970	-5.04225	0.000245265
Glyma08g20810	-5.07306	0.00505222
Glyma17g36130	-5.11555	0.00095234
Glyma19g27060	-5.44282	0.00141271
Glyma08g20820	-5.55373	0.00118838
