# Supplementary material for: Transcriptome Analysis of Shade-Induced Inhibition on Leaf Size in Relay Intercropped Soybean
Source: PLoS One. 2014 Jun 2;9(6):e98465. doi: 10.1371/journal.pone.0098465 (PMC4041726; doi:10.1371/journal.pone.0098465)
Supplement: Table S3 — Primer sequences of genes used to validate RNA-seq results by qRT-PCR. (XLS) [file pone.0098465.s009.xls]

## Sheet: qPCR Primers
Name	Annotation	Direction	Primer
Glyma02g05450	Flavanone 3-hydroxylase	Forward	TGCCTTCGTCGTCAATCTTG
		Reverse	ACGGCTATGGTTTGAGTTCAC
Glyma02g16090	IAA inducible protein	Forward	TACCCAGAACTCCTCAAGGC
		Reverse	CTCCAACCAGCATCCAATCC
Glyma02g47560	Chlorophyll A-B binding protein	Forward	GAAGGTTACAGAGTTGGTGGAG
		Reverse	AAGCGACCGTTCTTGAGTTC
Glyma03g42310	Chlorophyll A-B binding protein	Forward	TGAGCCTGACAGACCTCTATG
		Reverse	CTCTGCCTGAACATTCCATCTC
Glyma04g11250	Trehalose-6-phosphate phosphatase	Forward	AAGAGTTGGGCAGCGTTG
		Reverse	GATGGTTGGACGAATCTCTAGC
Glyma06g04840	Zinc finger protein ZAT10-like	Forward	GGACTTCTCAGCAAGGTTCTTC
		Reverse	GAGGGATTTCAATCTTGGGTATGG
Glyma06g06300	Zinc finger protein CONSTANS-LIKE 4-like	Forward	CTACTCTCTCACAGTCACAGTCTC
		Reverse	CGGCACAACTCCAACTTCC
Glyma06g48260	Cellulose synthase	Forward	GCACTGAGCAGACTTCACATAC
		Reverse	AGAACCAGAGCACCGAGAG
Glyma08g11500	SUB1 homolog	Forward	GCATTGTGGGACTGTTGAGAG
		Reverse	AACTGAATGGTGTCGCCTTG
Glyma08g27590	RGP, Reversibly glycosylated polypeptide	Forward	GGGATTGGGAATCAAGACTGG
		Reverse	GCTCTGGAAGAACGGGATAATG
Glyma09g16790	Homeobox-leucine zipper protein HAT14-like	Forward	TCTCCGTCCTCGTCAAGTG
		Reverse	TAGGGTCTCACAGCATCTCTTC
Glyma09g28100	Enolase	Forward	TACGGTCAGGATGCTACTAACG
		Reverse	TTGGCAATGGCAGTCTTCAG
Glyma10g06870	Hydroxycinnamoyl-Coenzyme A	Forward	CACCTTCCGATTCCACCATG
		Reverse	GACCTTCACCACCACAGAAC
Glyma13g01150	XET, Xyloglucan endo-transglycosylase	Forward	TTGACCCAACTGCTGATTTCC
		Reverse	CCAATAGCCTCCGAGTTCTTG
Glyma13g02740	Flavonol synthase	Forward	GGCGACCAAATGGAGATACTG
		Reverse	GGTGAGGACCAACTTCTTGTTC
Glyma14g09760	Zinc finger protein ZAT10-like	Forward	CCATCTGCCACAAGTCCTTC
		Reverse	TCCATTACTGTTACCTTCGTAGTG
Glyma15g07720	Stem-specific protein TSJT1-like	Forward	GATCTATGACAACAAGGATGGAAC
		Reverse	CTGCAATACCCCAGTAGAGC
Glyma16g05640	Glycerophosphodiester phosphodiesterase GDE1-like	Forward	CTGAGGCAGTTGCGGATATG
		Reverse	CAACCAAACCCTCTCCTTCAC
Glyma16g28070	Chlorophyll A-B binding protein	Forward	CCGTTGAGGGTTACCGTATTG
		Reverse	GCTGCCACCTGGATAGATTG
Glyma16g33340	Carboxylesterase 18-like	Forward	GCGGTTCGGGTTTCTAAAGAG
		Reverse	GCCAATCGGTTCTGTCCAC
Glyma17g07250	XET, Xyloglucan endo-transglycosylase	Forward	GCACTGTCACCGCCTATTATC
		Reverse	GTATGGATCGCCACTCAGATTC
Glyma17g08980	Transcription factor BIM1-like	Forward	GTGTGCTGCTAAGGATGGTG
		Reverse	AACTGCTTGGTCAGACTTCC
Glyma20g35280	IAA inducible protein	Forward	GGTGACTGGATGTTAGTTGGAG
		Reverse	CCCTTGCCTCTGATCCTTTC
Glyma20g38580	Chalcone isomerase 2	Forward	GGCTCCTCTATCCTTTTCACTG
		Reverse	GCACTCGTAACTTCTGGAATGG
Glyma18g52780	Actin 11 (Reference)	Forward	ATCTTGACTGAGCGTGGTTATTCC
		Reverse	GCTGGTCCTGGCTGTCTCC
