# Supplementary material for: Transcriptome Analysis of Shade-Induced Inhibition on Leaf Size in Relay Intercropped Soybean
Source: PLoS One. 2014 Jun 2;9(6):e98465. doi: 10.1371/journal.pone.0098465 (PMC4041726; doi:10.1371/journal.pone.0098465)
Supplement: Table S4 — Differentially transcribed genes between mature and young leaves. (XLS) [file pone.0098465.s010.xls]

## Sheet: identified genes
Gene Name	Annotation	log2FC (SH/FS)
		Mature	Young
Polysaccharide metabolic process, GO:0005976
Glyma05g26960	Xyloglucan endotransglucosylase/hydrolase 28	-1.47085	---
Glyma05g35660	Xyloglucan endotransglucosylase/hydrolase 26	---	-1.3111
Glyma08g04020	Xyloglucan endotransglucosylase/hydrolase 26	1.24436	-1.19516
Glyma08g09940	Xyloglucan endotransglucosylase/hydrolase 28	-1.21434	---
Glyma11g19920	Xyloglucan endotransglucosylase/hydrolase 32	---	-3.08215
Glyma11g36730	Xyloglucan endotransglucosylase/hydrolase 16	-3.14234	---
Glyma12g10960	Xyloglucan endotransglucosylase/hydrolase 9	-1.87829	---
Glyma13g00280	Xyloglucan endotransglycosylase 6	-1.85386	---
Glyma13g01120	Xyloglucan endotransglycosylase 6	-2.50464	---
Glyma13g01140	Xyloglucan endotransglycosylase 6	-2.7308	-2.14151
Glyma13g01150	Xyloglucan endotransglucosylase/hydrolase family protein	-4.13528	---
Glyma16g04950	Xyloglucan endotransglucosylase/hydrolase 5	-2.43024	-1.18595
Glyma17g06350	Xyloglucan endotransglycosylase 6	-1.2338	---
Glyma17g07240	Xyloglucan endotransglycosylase 6	-2.18016	---
Glyma17g07250	Xyloglucan endotransglycosylase 6	-2.6055	-1.75366
Glyma17g07260	Xyloglucan endotransglycosylase 6	-2.11954	---
Glyma17g07280	Xyloglucan endotransglycosylase 6	-2.40525	---
Glyma02g47460	ADP-glucose pyrophosphorylase small subunit, chloroplastic-like	-1.00145	---
Glyma04g01350	ADP-glucose pyrophosphorylase large subunit 1-like	-2.28653	---
Glyma06g01380	ADP-glucose pyrophosphorylase large subunit 1-like	-2.19613	---
Glyma11g12410	ADP-glucose pyrophosphorylase large subunit 1-like	1.57663	---
Glyma12g04630	ADP-glucose pyrophosphorylase large subunit 1-like	-1.154	---
Glyma10g31540	Granule-bound starch synthase Ia	---	-1.43636
Glyma20g36040	Granule-bound starch synthase 1, chloroplastic/amyloplastic-like	---	-1.28646
Glyma04g01950	Starch-branching enzyme 2, chloroplastic/amyloplastic-like	-1.58091	---
Glyma19g37750	Starch-branching enzyme enzyme-like	-1.07002	---
Glyma04g43470	Cellulose synthase like G2	---	-2.37589
Glyma06g48260	Cellulose synthase like G1	---	-1.84231
Glyma08g12400	Cellulose synthase family protein	1.50249	-1.47657
Glyma10g33300	Cellulose synthase like G2	---	1.09917
Glyma12g17730	Cellulose synthase family protein	2.25114	---
Glyma13g24270	Cellulose synthase like G2	---	2.09967
Glyma13g38650	Cellulose synthase-like B3	---	1.1003
Glyma08g27590	Reversibly glycosylated polypeptide 2	-1.1731	-1.02374
Glyma13g06690	Reversibly glycosylated polypeptide 2	---	-1.6878
Glyma18g50780	Reversibly glycosylated polypeptide 1	-1.06021	---
Glyma12g36290	Rhamnose biosynthesis 1	---	-1.27349
Glyma15g27510	Rhamnose biosynthesis 1	-1.20071	---
Glyma01g41190	Beta-amylase	-1.07466	---
Glyma05g05750	Beta-amylase	---	2.18022
Glyma12g32330	Beta-amylase 6	-1.36696	---
Glyma13g38110	Beta-amylase 6	-1.65587	---
Glyma17g16020	Beta-amylase	---	1.73421
Glyma02g04820	Basic chitinase	1.47652	-1.13374
Glyma17g08400	Chitinase insertion domain	-1.53087	---
Glyma10g36990	Inositol monophosphatase family protein	---	2.96474
Glyma16g28310	Inositol monophosphatase family protein	---	1.07845
Glyma20g30620	Inositol monophosphatase family protein	---	1.40784
Response to auxin stimulus, GO:0009733
Glyma02g16080	IAA inducible protein 7	1.11027	---
Glyma02g16090	IAA inducible protein	1.50028	1.23991
Glyma04g07040	IAA inducible protein 29	1.50035	---
Glyma06g07130	IAA inducible protein 29	1.44036	---
Glyma13g17270	IAA inducible protein, auxin response factor 19	1.05923	---
Glyma13g43050	IAA inducible protein 1	1.4995	---
Glyma19g34370	IAA inducible protein	1.23619	1.03727
Glyma20g35270	IAA inducible protein 14	1.1722	1.01563
Glyma20g35280	IAA inducible protein	1.49084	---
Glyma06g21920	Flavonoid 3'-hydroxylase	-2.37079	-1.92718
Glyma13g02740	Flavonol synthase 1	-2.28059	-1.16625
Cell cycle, GO:0007049
Glyma02g44570	Cyclin B1;4	---	-1.41834
Glyma03g25640	Cyclin p4;1	---	1.31503
Glyma03g27910	Cyclin family protein	---	-1.37349
Glyma04g00230	Cyclin B2;3	-1.08974	-1.369
Glyma04g42540	Cyclin A1;1	-1.03368	-1.45055
Glyma06g04680	Cyclin A3;4	-1.42005	-2.32773
Glyma06g04690	Cyclin A3;1	---	-1.08439
Glyma08g22200	Cyclin A2;4	---	-1.14526
Glyma08g46890	Cyclin-dependent kinase inhibitor	---	-1.41438
Glyma13g10090	Cyclin A1;1	---	-1.21496
Glyma14g24480	Cyclin A1;1	-1.58247	-1.39367
Glyma11g08960	Cyclin B2;3	---	-1.04915
Glyma19g30720	Cyclin family protein	---	-1.39718
Glyma03g39590	Cell cycle checkpoint control protein family	---	-2.02229
Glyma05g32290	Tetratricopeptide repeat (TPR)-containing protein	---	-1.39892
Glyma10g38830	DNA repair (Rad51) family protein	-2.0405	-1.48062
Glyma11g10610	Zinc knuckle (CCHC-type) family protein	---	-1.49301
Glyma12g28910	Transducin/WD40 repeat-like superfamily protein	---	-1.07744
Glyma12g08580	Shugoshin C terminus	---	-1.61924
Glyma20g33560	Shugoshin C terminus	---	-1.41593
DNA replication, GO:0006260
Glyma03g37770	Minichromosome maintenance (MCM2/3/5) family protein	---	-2.0991
Glyma05g25980	Minichromosome maintenance (MCM2/3/5) family protein	---	-2.06724
Glyma07g36680	Minichromosome maintenance (MCM2/3/5) family protein	---	-2.07985
Glyma08g08920	Minichromosome maintenance (MCM2/3/5) family protein	---	-1.94067
Glyma11g12110	Minichromosome maintenance (MCM2/3/5) family protein	---	-1.90481
Glyma12g04320	Minichromosome maintenance (MCM2/3/5) family protein	---	-1.94602
Glyma15g16570	Minichromosome maintenance (MCM2/3/5) family protein	---	-1.83889
Glyma17g03920	Minichromosome maintenance (MCM2/3/5) family protein	---	-1.71605
Glyma17g11220	Minichromosome maintenance (MCM2/3/5) family protein	---	-2.23985
Glyma19g40370	Minichromosome maintenance (MCM2/3/5) family protein	---	-1.8525
Glyma01g39430	DNA-directed DNA polymerases	---	-1.60812
Glyma04g38800	DNA-directed DNA polymerases	---	-1.42795
Glyma06g16110	DNA-directed DNA polymerases	---	-1.52572
Glyma08g11130	DNA primase, large subunit family	1.73643	-1.86708
Glyma11g37330	DNA polymerase alpha 2	---	-1.66254
Glyma12g09220	DNA polymerase epsilon catalytic subunit	---	-1.12118
Glyma14g03200	DNA primases;DNA primases	2.14276	-1.77818
Glyma14g20430	DNA-directed DNA polymerases	---	-1.1127
Glyma16g34470	DNA polymerase epsilon subunit B2	---	-1.90129
Glyma02g11860	Origin recognition complex protein 6	---	-1.54404
Glyma10g41410	Origin recognition complex subunit 4	1.4542	-1.5646
Glyma12g01720	Origin recognition complex subunit 3	---	-1.70739
Glyma13g41490	Origin recognition complex 1	---	-1.26068
Glyma15g03900	Origin recognition complex 1	---	-1.67464
Glyma04g42550	ATPase family associated with various cellular activities (AAA)	---	-1.53014
Glyma06g12210	ATPase family associated with various cellular activities (AAA)	---	-1.39946
Glyma04g36540	Replication factor C, AAA-type ATPase family protein	-2.72914	-1.50505
Glyma05g00370	Replication protein A 70-kDa subunit B	---	-2.00763
Glyma09g34660	Replication factor-A protein 1-related	---	-1.34277
Glyma17g08660	Replicon protein A	---	-1.9464
Glyma14g17270	Replicon protein A2	---	-1.63789
Glyma04g39500	Ribonucleotide reductase 1	---	-1.28369
Glyma05g32070	Ribonucleotide reductase 1	---	-1.25549
Glyma06g15350	Ribonucleotide reductase 1	1.08348	-1.56294
Glyma07g03920	Lipoxygenase 1	---	-2.23871
Glyma08g16560	Telomerase reverse transcriptase	---	-1.64605
Glyma08g45120	Proliferating cell nuclear antigen 2	---	-1.64673
Glyma11g10610	Meiotic chromosome segregation protein	---	-1.49301
Glyma11g19880	DNA ligase 1	---	-1.05669
Glyma15g13600	Intron maturase, type II family protein	---	-1.16135
Glyma13g13040	Thymidine kinase	---	-1.42291
Glyma04g16760	Partner of SLD five 1	---	-1.79215
Photosynthesis, GO:0015979
Glyma02g47560	Chlorophyll a/b-binding proteins 151, chloroplastic-like	1.983	2.349
Glyma03g42310	Chlorophyll a/b-binding proteins 7, chloroplastic-like	---	1.058
Glyma05g25810	Chlorophyll a/b-binding proteins	---	1.027
Glyma05g28210	Chlorophyll a/b-binding proteins	---	1.156
Glyma09g08260	Chlorophyll a/b-binding proteins, chloroplastic-like	---	1.012
Glyma10g32080	Chlorophyll a/b-binding proteins CP26, chloroplastic-like	---	1.246
Glyma16g01870	Chlorophyll a/b-binding proteins	---	1.128
Glyma16g28070	Chlorophyll a/b-binding proteins 3, chloroplastic-like	---	1.09
Glyma17g38220	Chlorophyll a/b-binding proteins 4, chloroplastic-like	---	1.007
Glyma20g35530	Chlorophyll a/b-binding proteins CP26, chloroplastic-like	---	1.353
Glyma06g03920	Cytochrome b6f complex	---	1.29
Glyma07g17180	Fructose-1,6-bisphosphatase	---	1.03
Glyma10g36990	Fructose-1,6-bisphosphatase, cytosolic-like	---	2.965
Glyma16g28310	Fructose-1,6-bisphosphatase, cytosolic-like	---	1.078
Glyma20g30620	Fructose-1,6-bisphosphatase, cytosolic-like	---	1.408
Glyma07g02240	Photosystem I reaction center	---	1.116
Glyma02g45190	Oxygen-evolving enhancer protein 2, chloroplastic-like	---	1.147
Glyma14g03560	Oxygen-evolving enhancer protein 2-2, chloroplastic-like	---	1.022
Glyma14g34080	Oxygen evolving complex	---	1.121
Glyma19g34410	Photosystem II	---	1.071
--- represents the expression levels between shade and full sunlight were not different.
Red data represent up-regulated in shade.
Green data represent down-regulated in shade.
