# Supplementary material for: Transcriptome Analysis of Shade-Induced Inhibition on Leaf Size in Relay Intercropped Soybean
Source: PLoS One. 2014 Jun 2;9(6):e98465. doi: 10.1371/journal.pone.0098465 (PMC4041726; doi:10.1371/journal.pone.0098465)
Supplement: Text S1 — Parameters used in RNA-Seq analysis. (TXT) [file pone.0098465.s011.txt]

Parameters of genome mapping using Tophat:
"-I 50000 --max-segment-intron 50000 --read-realign-edit-dist 1 -g 2"

Parameters of gene expression analysis of multi-samples using Cuffdiff in Cufflink:
"-u -b genome.fa --library-norm-method classic-fpkm -c 2 -L sample1, sample2,�� GTF sample1.bam sample2.bam"
